# Supplementary material for: Characterizing the Relationship between Expression Quantitative Trait Loci (eQTLs), DNA Methylation Quantitative Trait Loci (mQTLs), and Breast Cancer Risk Variants
Source: Cancers (Basel). 2024 May 30;16(11):2072. doi: 10.3390/cancers16112072 (PMC11171367; doi:10.3390/cancers16112072)
Supplement: Supplementary file 1 [file cancers-16-02072-s001.zip › Supplementary tables.xlsx]

## Sheet: Content
Worksheet
Supplementary Tables
sT1_eqtl	Supplementary Table S1. Top variants with pleiotropic associations with breast cancer risk and gene expression, identified using Summary-data-based Mendalian Randomisation (SMR) analysis. Dataset used - lite version of the CAGE eQTL summary data. GWAS: genome wide associaton study, SE: standard error, P: p-value, HEIDI test: test for heterogeneity in dependent instruments; MAF: minor allele frequ…
sT2_mqtl	Supplementary Table S2. Top variants with pleiotropic associations with breast cancer risk and DNA methylation level, identified using Summary-data-based Mendalian Randomisation (SMR) analysis. Dataset used - whole blood mQTL dataset. GWAS: genome wide associaton study, SE: standard error, P: p-value, HEIDI test: test for heterogeneity in dependent instruments; MAF: minor allele frequency; n: num…
sT3_smr	Supplementary Table S3. Pleiotropic associations identified (HEIDI test, p>0.05), using Summary-data-based Mendelian Randomization (SMR) analysis. Presented here are associations where the instrumental expression and methylation quantitatlive trait loci (e- and mQTLs) distance is within a 100kb window. Dataset used - whole blood mQTL dataset and the lite version of the CAGE eQTL summary data. GWA…
sT4_eqtl_Gen	Supplementary Table S4. Top variants with pleiotropic associations with breast cancer risk and gene expression, identified using Summary-data-based Mendalian Randomisation (SMR) analysis. Dataset used - Dataset used - whole blood mQTL dataset and eQTLGen Consortium data. eQTLGen Consortium data. GWAS: genome wide associaton study, SE: standard error, P: p-value, HEIDI test: test for heterogeneity…
sT5_smr_Gen	Supplementary Table S5. Pleiotropic associations identified (HEIDI test, p>0.05), using Summary-data-based Mendelian Randomization (SMR) analysis. Presented here are associations where the instrumental expression and methylation quantitatlive trait loci (e- and mQTLs) distance is within a 100kb window. Dataset used - whole blood mQTL dataset and eQTLGen Consortium data. GWAS: genome wide associat…
sT6_PRS	Supplementary Table S6. Variants included in the polygenic risk scores (PRS).
sT7_common_46	Supplementary Table S7. List of 46 variants with eQTL from tissue types: adipose, breast, individual immune cell types, spleen and whole-blood (Ferreira et al. 2019).
sT8_AUC_46	Supplementary Table S8. Performance of polygenic risk scores (PRS) measured by the area under the receiver operating characteristics curve (AUC) and the odds ratio (OR). Continuous PRS: OR was calculated per standard deviation change. CI: confidence intervals. ^The split for binary PRS was based on 80th centile of the PRS distribution in individuals without breast cancer. * Corresponding to the t…

## Sheet: sT1_eqtl
Supplementary Table S1. Top variants with pleiotropic associations with breast cancer risk and gene expression, identified using Summary-data-based Mendalian Randomisation (SMR) analysis. Dataset used - lite version of the CAGE eQTL summary data. GWAS: genome wide associaton study, SE: standard error, P: p-value, HEIDI test: test for heterogeneity in dependent instruments; MAF: minor allele frequ…
	eQTL probes						Top variants from breast cancer risk GWAS							SMR			HEIDI test
Chromosome	Probe ID	Gene	Position	Beta	SE	P	Position	Allele 1	Allele 2	MAF	Beta	SE	P	Beta	SE	P	P	n
6	ILMN_1741994	L3MBTL3	130370933	0.303503	0.03207	2.97045e-21	130349119	C	T	0.238095	-0.0512	0.0073	2.976e-12	-0.168697	0.0299378	1.75149e-08	0.489064	20
6	ILMN_1727495	L3MBTL3	130462425	0.548877	0.031425	2.58951e-68	130374461	T	A	0.278912	-0.0471	0.0071	2.898e-11	-0.0858116	0.0138371	5.59035e-10	0.151938	20
15	ILMN_2409318	RCCD1	91506144	0.716081	0.0392278	1.90799e-74	91531995	T	C	0.146259	-0.0729	0.0092	1.859e-15	-0.101804	0.0140059	3.63111e-13	0.473414	20
17	ILMN_2393693	LRRC37A4	43584508	-1.15228	0.0357146	2.271e-228	43772018	T	G	0.241497	-0.0477	0.0076	3.496e-10	0.0413962	0.00671926	7.23663e-10	NA	NA
17	ILMN_1784428	MGC57346	43715150	0.971999	0.0363331	1.1567e-157	43772018	T	G	0.241497	-0.0477	0.0076	3.496e-10	-0.0490741	0.00803124	9.93768e-10	NA	NA
17	ILMN_1743621	C17orf69	43719529	0.432572	0.0354251	2.71898e-34	43956370	T	G	0.241497	-0.0481	0.0076	2.669e-10	-0.111195	0.019789	1.92016e-08	NA	NA
19	ILMN_1736048	ELL	18553852	0.696383	0.0289112	3.42401e-128	18559657	C	G	0.338435	-0.0712	0.0066	3.634e-27	-0.102243	0.0103847	7.16653e-23	0.245258	20
19	ILMN_1673682	GATAD2A	19617682	0.650761	0.0292901	2.31221e-109	19568659	C	T	0.295918	0.0429	0.0065	3.422e-11	0.0659228	0.0104197	2.50377e-10	0.177309	20
19	ILMN_1709937	KCNN4	44271095	0.540144	0.0292631	4.4805e-76	44283843	C	G	0.336735	0.0606	0.0066	8.42e-20	0.112192	0.0136472	2.02026e-16	0.072114	20

## Sheet: sT2_mqtl
Supplementary Table S2. Top variants with pleiotropic associations with breast cancer risk and DNA methylation level, identified using Summary-data-based Mendalian Randomisation (SMR) analysis. Dataset used - whole blood mQTL dataset. GWAS: genome wide associaton study, SE: standard error, P: p-value, HEIDI test: test for heterogeneity in dependent instruments; MAF: minor allele frequency; n: num…
	mQTL probes						Top variants from breast cancer risk GWAS							SMR			HEIDI test
Chromosome	Probe ID	Gene	Position	Beta	SE	P	Position	Allele 1	Allele 2	MAF	Beta	SE	P	Beta	SE	P	P	n
1	cg22715764	PEX14	10556294	-0.0444218	0.00201312	6.68284e-108	10545590	G	A	0.235623	-0.0597	0.0068	1.394e-18	1.34394	0.164749	3.42133e-16	0.972535	20
1	cg15938090	PEX14	10570921	-0.0192933	0.00166697	5.59133e-31	10563717	A	G	0.225439	-0.0561	0.0071	1.832e-15	2.90774	0.445584	6.76863e-11	0.243214	20
1	cg25310676	PEX14	10575953	0.00622891	0.000725722	9.23859e-18	10539543	C	T	0.238019	-0.0594	0.0068	2.021e-18	-9.53617	1.55763	9.22623e-10	0.236428	20
1	cg13658568	NA	118217241	0.030709	0.00186951	1.24071e-60	118205526	T	G	0.229832	0.0456	0.0074	6.659e-10	1.4849	0.257369	7.94858e-09	0.897353	20
1	cg03235759	EMBP1	121264025	0.0354523	0.00163596	3.87811e-104	121264079	G	A	0.700679	-0.081	0.0064	1.746e-36	-2.28476	0.209057	8.38532e-28	0.0784768	16
2	cg16411340	ADCY3;ADCY3	25064517	-0.0320158	0.0014816	1.47869e-103	25099357	C	A	0.548922	-0.0386	0.0067	7.307e-09	1.20565	0.216581	2.59543e-08	0.103024	20
2	cg13149423	ADCY3	25095558	-0.0113959	0.000924397	6.4102e-35	25130451	G	A	0.534944	-0.0427	0.0067	1.518e-10	3.74697	0.661851	1.50178e-08	0.695693	20
2	cg23528203	ADCY3;ADCY3	25095576	-0.057952	0.00150832	0	25100902	G	C	0.553514	-0.0385	0.0067	7.977e-09	0.664343	0.116899	1.32304e-08	0.0565387	20
2	cg04586622	ADCY3	25135609	0.0307498	0.0012334	3.43462e-137	25136190	T	TC	0.535343	-0.0418	0.0067	5.035e-10	-1.35936	0.224606	1.42895e-09	0.325343	20
2	cg16888658	ADCY3	25142117	-0.0305479	0.00170028	3.5707e-72	25099357	C	A	0.548922	-0.0386	0.0067	7.307e-09	1.26359	0.230328	4.11042e-08	0.101232	20
2	cg02168584	NA	172972681	0.0223838	0.00205561	1.29869e-27	172974566	G	C	0.316494	-0.0424	0.0062	7.61e-12	-1.89423	0.327081	6.98386e-09	0.826498	6
2	cg20935165	NA	172972840	0.0154161	0.0010506	9.50293e-49	172976747	CT	C	0.324081	-0.0422	0.0064	5.042e-11	-2.73739	0.455138	1.80526e-09	0.835254	7
2	cg17518215	NA	172973241	0.0138403	0.00152345	1.03854e-19	172974566	G	C	0.316494	-0.0424	0.0062	7.61e-12	-3.06351	0.5607	4.66262e-08	0.587356	4
2	cg04355708	DIRC3	218252963	0.0454144	0.00169992	3.10173e-157	218294448	G	A	0.077476	0.0872	0.0104	4.688e-17	1.9201	0.240016	1.24547e-15	0.526617	20
3	cg12534855	ITPR1;ITPR1;ITPR1	4735740	-0.0424267	0.00288105	4.37968e-49	4736124	A	ATATT	0.641573	-0.0477	0.0063	4.865e-14	1.12429	0.166968	1.65568e-11	0.999181	20
3	cg17731524	NEK10;NEK10;NEK10	27235572	-0.0106872	0.00151512	1.74205e-12	27347119	AT	A	0.532748	0.097	0.0065	9.238e-51	-9.07625	1.42323	1.8035e-10	0.337482	16
3	cg10804294	NEK10;NEK10	27286053	-0.0322887	0.00246337	2.98176e-39	27312369	TA	T	0.207668	0.0984	0.0071	3.197e-43	-3.0475	0.320013	1.68161e-21	0.952798	20
3	cg02434259	NEK10;NEK10	27391622	0.00971056	0.00159001	1.01377e-09	27229286	C	T	0.350439	-0.0924	0.0064	6.562e-47	-9.51541	1.69172	1.85843e-08	0.785682	6
3	cg22134162	THOC7	63841271	-0.0666801	0.0018943	1.9759e-271	63849043	A	C	0.109225	0.0587	0.0091	1.215e-10	-0.880323	0.138745	2.22579e-10	0.847905	20
3	cg08659183	NA	141032945	-0.0133496	0.00124637	9.06507e-27	141033481	G	A	0.214257	0.0416	0.0065	2.037e-10	-3.11621	0.56721	3.93092e-08	0.0885479	20
3	cg14500070	ZBTB38	141119541	-0.0199081	0.0015765	1.48016e-36	141133960	A	G	0.133187	0.0431	0.0065	3.471e-11	-2.16495	0.368775	4.34055e-09	0.279272	20
3	cg04041831	ZBTB38	141130499	-0.0507648	0.00206755	4.00175e-133	141125705	G	C	0.502796	0.0465	0.0062	7.867e-14	-0.915989	0.127703	7.34636e-13	0.527247	20
3	cg05746809	ZBTB38	141131788	-0.0116287	0.00119185	1.72511e-22	141106954	T	A	0.421126	0.0467	0.0064	2.458e-13	-4.01594	0.687255	5.11298e-09	0.63021	20
3	cg09025210	ZBTB38	141132146	-0.0121904	0.00122251	2.02974e-23	141125705	G	C	0.502796	0.0465	0.0062	7.867e-14	-3.81449	0.6364	2.04937e-09	0.958308	20
3	cg21695167	RASA2;RASA2;RASA2	141271397	0.0510504	0.00145161	6.16226e-271	141283891	G	A	0.21885	0.0397	0.0066	1.757e-09	0.777663	0.131161	3.04692e-09	0.805993	20
4	cg18557047	TET2;TET2;TET2-AS1	106106175	0.08579	0.00163664	0	106095243	T	C	0.245407	0.0452	0.0073	7.557e-10	0.526868	0.0856831	7.79577e-10	0.176331	20
4	cg14561282	ADAM29;ADAM29;ADAM29;ADAM29	175839468	0.019019	0.00273439	3.51343e-12	175837642	T	C	0.271965	-0.1036	0.0098	3.703e-26	-5.44718	0.937459	6.2256e-09	0.974445	10
5	cg07380026	TERT;TERT	1296007	-0.013973	0.00192433	3.83543e-13	1297077	A	ACC	0.279353	-0.0629	0.007	2.914e-19	4.50153	0.797051	1.6258e-08	NA	NA
5	cg02241677	NA	44876571	0.0241314	0.00133316	3.13673e-73	44897836	T	C	0.432508	0.0852	0.0063	5.283e-42	3.53068	0.325891	2.37745e-27	0.110772	20
5	cg27303933	NA	56029418	-0.00929263	0.00142955	8.01251e-11	56023083	G	T	0.282149	0.1723	0.0082	4.39e-97	-18.5416	2.98577	5.29873e-10	0.978539	7
5	cg00254017	MAP3K1	56119093	-0.0107356	0.00153885	3.0292e-12	56068859	A	AC	0.361422	0.1669	0.0081	1.12e-93	-15.5464	2.35271	3.89836e-11	0.190971	20
5	cg25040796	MAP3K1	56125524	-0.0174957	0.00132069	4.67509e-40	56086805	G	C	0.647364	0.1064	0.0064	1.465e-61	-6.0815	0.586994	3.75305e-25	0.95298	20
5	cg25063924	MAP3K1	56136476	0.0146573	0.00188677	7.94458e-15	56191200	T	A	0.651957	0.1046	0.0065	3.98e-59	7.13638	1.02007	2.63485e-12	0.432856	20
5	cg17942617	ATG10;ATG10	81327376	0.0182522	0.00171056	1.40092e-26	81261923	G	A	0.0836661	-0.0498	0.0073	6.508e-12	-2.72843	0.474704	9.04955e-09	0.897246	20
5	cg03785828	RPS23	81573306	-0.0253918	0.00165744	5.62964e-53	81573992	C	T	0.101038	-0.0474	0.0073	7.408e-11	1.86674	0.312251	2.25414e-09	0.256493	20
5	cg26981201	LOC100129716;ARRDC3	90679533	0.0185725	0.000978847	2.80469e-80	90737845	T	C	0.353435	-0.0586	0.0089	4.689e-11	-3.1552	0.507236	4.95952e-10	0.846255	20
5	cg16388513	ARRDC3-AS1	90713140	-0.0273121	0.0019253	1.12107e-45	90751343	T	C	0.354034	-0.0584	0.0089	5.276e-11	2.13825	0.359036	2.5923e-09	0.601123	20
5	cg01538756	EBF1;EBF1;EBF1	158272982	-0.00889734	0.000897079	3.47214e-23	158273031	T	A	0.254593	0.0504	0.0074	9.623e-12	-5.66461	1.00893	1.97153e-08	0.0961415	20
6	cg12914966	NA	28830789	-0.117014	0.00442617	5.16855e-154	28920972	A	G	0.0333466	-0.0646	0.0115	1.962e-08	0.55207	0.100473	3.91332e-08	0.894554	20
7	cg01560052	NA	91465543	-0.0259003	0.00150623	2.87518e-66	91469031	T	C	0.303115	0.0374	0.0063	3.54e-09	-1.444	0.257328	2.00576e-08	0.398142	20
7	cg22117172	CYP51A1;CYP51A1	91764530	0.0214668	0.00177509	1.14506e-33	91808499	T	G	0.40615	0.0402	0.0064	2.499e-10	1.87266	0.335951	2.4866e-08	0.962911	20
7	cg01689657	CYP51A1;CYP51A1	91764605	0.0169277	0.00145114	1.92247e-31	91808499	T	G	0.40615	0.0402	0.0064	2.499e-10	2.37481	0.429406	3.19415e-08	0.96807	20
8	cg10238862	NA	29498609	0.00945982	0.00112414	3.92249e-17	29505311	G	A	0.436502	0.0563	0.0065	2.823e-18	5.95149	0.986056	1.58322e-09	0.335818	17
8	cg25766274	CASC21;CASC8	128352772	0.010098	0.00160755	3.35138e-10	128347157	C	A	0.46266	0.0995	0.0063	3.618e-56	9.85346	1.68814	5.31919e-09	0.707121	9
8	cg14708981	CASC21;CASC8	128387794	0.0117476	0.00134265	2.14172e-18	128377656	C	T	0.311901	-0.1045	0.0063	3.794e-62	-8.89543	1.14944	1.00268e-14	0.864285	20
9	cg08686553	CDKN2A;CDKN2A;CDKN2A;CDKN2A	21971256	0.00980751	0.00116982	5.12494e-17	21991923	T	C	0.470847	0.0543	0.0064	2.706e-17	5.53657	0.928414	2.46922e-09	0.24797	7
9	cg05634118	NA	110893924	-0.012865	0.00148684	5.03389e-18	110891253	G	A	0.162141	0.0678	0.0072	6.109e-21	-5.2701	0.827158	1.87391e-10	0.89901	20
9	cg06098548	NA	110904828	-0.00981191	0.0012311	1.58643e-15	110902100	T	C	0.349042	-0.0915	0.0063	8.741e-48	9.3254	1.33465	2.80566e-12	0.297155	18
9	cg20384907	NA	110913237	-0.0113615	0.00153035	1.13526e-13	110914540	A	G	0.33746	-0.0849	0.0063	1.502e-41	7.47258	1.14916	7.89191e-11	0.345603	18
10	cg04714110	NA	21799143	0.0135547	0.00161767	5.33096e-17	21793824	T	C	0.330072	0.0491	0.0065	2.726e-14	3.62235	0.645634	2.01708e-08	0.230118	20
10	cg04707519	NA	21799314	0.0374016	0.00323848	7.4593e-31	21799726	C	A	0.329273	0.0504	0.0064	5.248e-15	1.34754	0.20711	7.69832e-11	0.103619	20
10	cg03610228	NA	21799395	0.034061	0.00282148	1.4841e-33	21793824	T	C	0.330072	0.0491	0.0065	2.726e-14	1.44153	0.225114	1.5181e-10	0.196732	20
10	cg24983858	ZMIZ1	80887603	0.0517658	0.00158528	7.02364e-234	80886835	C	T	0.297125	0.0761	0.0083	7.97e-20	1.47008	0.166538	1.07225e-18	0.982134	5
10	cg01989787	ZMIZ1	80891666	-0.0128316	0.00139192	3.00963e-20	80889806	G	A	0.291134	0.0762	0.0084	8.103e-20	-5.93848	0.918434	1.00712e-10	0.989132	5
10	cg08070419	NA	115201116	-0.0443452	0.00225286	2.96206e-86	115178851	G	A	0.142372	0.048	0.008	2.44e-09	-1.08242	0.188598	9.50731e-09	0.0597324	20
10	cg11497789	FGFR2;FGFR2;FGFR2;FGFR2;FGFR2;FGFR2;FGFR2;FGFR2;FGFR2;FGFR2;FGFR2	123335004	-0.00787173	0.00130994	1.86428e-09	123340664	A	G	0.301917	0.2354	0.0063	2.21e-307	-29.9045	5.04038	2.97495e-09	0.988475	7
11	cg01322412	LOC171391;LOC171391	781977	0.0579987	0.00149199	0	780827	T	C	0.277556	0.0359	0.0064	2.01e-08	0.618979	0.11149	2.82626e-08	0.0891239	20
11	cg17628894	LRDD;LRDD;LRDD;LRDD	804452	0.0728579	0.00169286	0	805302	G	A	0.383786	-0.0401	0.0068	3.688e-09	-0.550386	0.0942043	5.14323e-09	0.137798	20
11	cg20225915	LRDD;LRDD;LRDD	805726	0.0143108	0.00094434	7.09972e-52	805302	G	A	0.383786	-0.0401	0.0068	3.688e-09	-2.80208	0.509874	3.8932e-08	0.11236	20
11	cg11054774	PNPLA2	824777	-0.0281647	0.00165191	3.51016e-65	824987	CTGCA	C	0.354034	-0.0426	0.0074	9.319e-09	1.51253	0.277313	4.91818e-08	0.212751	20
11	cg00414512	LSP1;LSP1;LSP1;LSP1;LSP1;LSP1	1891295	-0.00446016	0.000487675	5.92101e-20	1902097	T	C	0.304912	0.0759	0.0063	1.08e-33	-17.0173	2.33609	3.22752e-13	0.135693	12
11	cg04948649	LSP1;LSP1;LSP1;LSP1	1901748	0.0127107	0.00205521	6.22503e-10	1895708	A	C	0.426118	-0.0806	0.0064	1.446e-36	-6.34111	1.14227	2.83477e-08	NA	NA
11	cg16151795	NA	1918450	0.0232146	0.00250951	2.23128e-20	1918083	T	C	0.710863	-0.0419	0.0062	1.948e-11	-1.8049	0.330751	4.84326e-08	0.97126	20
11	cg16133872	NA	1918744	0.0283091	0.00272524	2.81847e-25	1918083	T	C	0.710863	-0.0419	0.0062	1.948e-11	-1.48009	0.26128	1.47232e-08	0.994083	20
11	cg11955198	NA	1918783	0.0286112	0.00258803	2.06816e-28	1918083	T	C	0.710863	-0.0419	0.0062	1.948e-11	-1.46446	0.25398	8.1152e-09	0.982313	20
11	cg18777600	TNNT3;TNNT3;TNNT3;TNNT3	1943014	-0.00959102	0.00130283	1.81583e-13	1945884	A	G	0.371805	-0.0719	0.0065	8.431e-29	7.49659	1.22323	8.86893e-10	0.208769	14
11	cg06455375	TNNT3;TNNT3;TNNT3;TNNT3	1947743	-0.0226571	0.00202484	4.58621e-29	1947575	A	C	0.405351	-0.0726	0.0064	1.398e-29	3.2043	0.402238	1.63662e-15	0.0823338	20
11	cg12038298	TNNT3;TNNT3;TNNT3;TNNT3	1951814	0.0079412	0.00111174	9.13113e-13	1948186	C	T	0.336062	0.0616	0.0065	2.217e-21	7.75702	1.35988	1.169e-08	0.199888	12
11	cg26591679	NA	1980392	0.0288857	0.00135843	2.44575e-100	1980360	G	C	0.667532	-0.0384	0.0062	4.946e-10	-1.32938	0.223558	2.74034e-09	0.899776	20
11	cg23135908	NA	1989715	-0.0183881	0.00172423	1.49157e-26	1989835	T	TCA	0.26278	-0.0567	0.0077	2.158e-13	3.08352	0.508873	1.36542e-09	0.274692	20
11	cg03982897	NA	1990108	0.0135279	0.00101372	1.26999e-40	1980360	G	C	0.667532	-0.0384	0.0062	4.946e-10	-2.83858	0.505268	1.93218e-08	0.984033	20
11	cg03175030	H19;MIR675	2018143	0.02358	0.00136616	9.41125e-67	2018449	A	G	0.70647	-0.0373	0.0062	1.896e-09	-1.58185	0.27845	1.33971e-08	0.120852	20
11	cg18511798	H19;MIR675	2018149	0.0218714	0.000994891	4.12168e-107	2021859	G	T	0.708067	-0.0369	0.0062	2.482e-09	-1.68713	0.29368	9.20263e-09	0.111612	20
11	cg01168223	NA	2026745	0.0201598	0.000937901	1.75062e-102	2018853	G	A	0.707069	-0.0369	0.0062	2.617e-09	-1.83038	0.319115	9.70544e-09	0.215063	20
11	cg04293602	OVOL1	65553660	0.0300983	0.00237551	8.64465e-37	65547333	A	G	0.303714	0.0411	0.0066	3.744e-10	1.36553	0.244335	2.28722e-08	0.15324	20
11	cg15531562	SNX32	65601754	-0.0705768	0.00167407	0	65601644	G	GGTGGTGTGTGTGTGTCTGTGTGTGT	0.316693	-0.0449	0.0063	7.018e-13	0.636186	0.090531	2.10601e-12	0.565317	20
11	cg04055107	MUS81;CFL1	65626734	0.0336843	0.00191717	4.19694e-69	65626701	T	C	0.391174	0.0405	0.0067	1.775e-09	1.20234	0.210348	1.09094e-08	0.0749353	20
11	cg11255311	EFEMP2;EFEMP2	65634616	0.0160104	0.00127003	1.94956e-36	65603252	G	A	0.67472	0.0375	0.0062	1.38e-09	2.34223	0.429515	4.94701e-08	0.264545	20
11	cg12889594	NA	69260314	-0.0151527	0.00152966	3.92383e-23	69263864	T	C	0.354433	-0.0426	0.0062	6.03e-12	2.81138	0.497961	1.64436e-08	0.245697	10
11	cg23028154	NA	69281677	0.0091615	0.0012348	1.17627e-13	69345336	A	G	0.26897	0.0627	0.0071	7.873e-19	6.84386	1.20477	1.34185e-08	0.156853	20
11	cg21408915	NA	69286231	-0.0140022	0.00190322	1.87909e-13	69345336	A	G	0.26897	0.0627	0.0071	7.873e-19	-4.47785	0.792184	1.58094e-08	0.879639	4
11	cg13293618	NA	69286340	-0.0116139	0.00153622	4.02958e-14	69329674	T	C	0.373203	0.0623	0.0065	8.012e-22	-5.36427	0.903718	2.92453e-09	0.977695	15
12	cg07920734	NA	14405823	0.0325863	0.00184257	5.45377e-70	14413931	C	G	0.335264	0.0552	0.007	3.617e-15	1.69397	0.235202	5.92584e-13	0.132738	20
12	cg25117875	NA	14413581	-0.0323104	0.00301919	9.99727e-27	14422475	G	C	0.151158	0.0521	0.0077	1.679e-11	-1.61249	0.281952	1.07143e-08	0.190156	15
12	cg23348081	NA	14413690	-0.0244277	0.00261589	9.79917e-21	14418826	G	A	0.144169	0.0537	0.0078	5.142e-12	-2.19833	0.396709	3.00044e-08	0.208347	8
12	cg20746006	CCDC91	28610898	-0.162188	0.00277893	0	28639720	G	A	0.128195	-0.0518	0.0067	1.178e-14	0.319381	0.0416708	1.79685e-14	0.680024	20
12	cg11827629	NA	115822424	-0.0133021	0.00189426	2.18261e-12	115831307	C	T	0.467851	-0.0709	0.0063	1.416e-29	5.32999	0.894653	2.55953e-09	0.634965	7
14	cg00828721	NA	37121260	0.0503716	0.00345408	3.59197e-48	37122966	G	C	0.538339	0.0456	0.0062	1.682e-13	0.905272	0.137853	5.13601e-11	0.350959	20
14	cg18700886	RAD51B;RAD51B;RAD51B	68407654	0.0561019	0.00209379	3.756e-158	68461832	C	T	0.208866	0.0474	0.0081	5.357e-09	0.844892	0.147783	1.08362e-08	0.518969	20
14	cg07112884	RAD51L1;RAD51L1;RAD51L1	68548136	0.115802	0.00235264	0	68540256	C	T	0.11222	0.0528	0.0086	7.567e-10	0.455952	0.0748405	1.11282e-09	0.963194	20
14	cg12307174	RAD51B;RAD51B;RAD51B	68555650	0.0425607	0.00280737	6.47513e-52	68461832	C	T	0.208866	0.0474	0.0081	5.357e-09	1.1137	0.204003	4.78103e-08	0.762518	20
14	cg13898955	RAD51B;RAD51B;RAD51B	68555990	0.0468048	0.00261919	2.02199e-71	68471409	T	C	0.234026	0.0477	0.008	2.449e-09	1.01913	0.180186	1.5497e-08	0.698063	20
14	cg23435661	RAD51B;RAD51B;RAD51B	68699723	0.0514898	0.00218202	4.10877e-123	68666429	G	C	0.180911	0.0627	0.0086	4.097e-13	1.21772	0.174814	3.26537e-12	0.136176	20
14	cg02387695	RAD51B;RAD51B;RAD51B	68887349	-0.0369795	0.0021674	2.86032e-65	68887380	G	A	0.113618	-0.0446	0.0072	7.268e-10	1.20607	0.207137	5.79484e-09	0.0545169	20
14	cg09316997	CCDC88C	91874913	-0.0223329	0.00107221	2.37179e-96	91874956	C	T	0.10623	-0.0492	0.0073	1.441e-11	2.20303	0.343558	1.43259e-10	0.188451	20
15	cg02023448	PRC1;PRC1;PRC1;PRC1-AS1;PRC1;PRC1;PRC1	91523600	0.0136741	0.00148098	2.62798e-20	91523763	G	T	0.307109	-0.0667	0.0091	2.074e-13	-4.87785	0.849694	9.42796e-09	0.262283	20
16	cg24689460	TOX3;TOX3	52582101	-0.0184758	0.0031579	4.89655e-09	52586477	A	G	0.440495	0.2035	0.0069	1.2e-193	-11.0144	1.91929	9.53384e-09	NA	NA
16	cg14663066	FTO	53850163	-0.0119626	0.00132779	2.07145e-19	53855600	G	A	0.287141	-0.0451	0.0065	3.86e-12	3.77008	0.685819	3.85889e-08	0.972309	19
17	cg00916973	NA	43580461	-0.117266	0.0031161	6.39574900000001e-310	43783803	G	A	0.0890575	-0.048	0.0076	3.5e-10	0.409327	0.0657164	4.70387e-10	0.999954	13
17	cg12609785	NA	43660871	0.151235	0.00286527	0	43783803	G	A	0.0890575	-0.048	0.0076	3.5e-10	-0.317386	0.0506113	3.58611e-10	0.999989	11
17	cg18815117	MGC57346-CRHR1;MGC57346;MGC57346;MGC57346-CRHR1	43698604	-0.0643881	0.00211656	2.88792e-203	43783803	G	A	0.0890575	-0.048	0.0076	3.5e-10	0.74548	0.120551	6.25277e-10	0.999296	14
17	cg18753072	CRHR1-IT1;CRHR1-IT1;MGC57346-CRHR1;MGC57346-CRHR1	43719194	0.0481325	0.00267224	1.56605e-72	43816657	A	G	0.095647	-0.049	0.0076	1.193e-10	-1.01802	0.167708	1.27743e-09	0.999974	15
17	cg20059597	MGC57346-CRHR1;MGC57346-CRHR1	43726219	0.0564185	0.00290499	5.10455e-84	43777957	A	AATC	0.086262	-0.047	0.0077	8.76e-10	-0.83306	0.143062	5.77757e-09	0.996704	10
17	cg08590638	MGC57346-CRHR1;MGC57346-CRHR1	43798045	0.0345161	0.00241274	2.01378e-46	44113392	A	T	0.106829	-0.0503	0.008	3.444e-10	-1.45729	0.253174	8.60859e-09	0.990313	12
17	cg06537391	MGC57346-CRHR1;MGC57346-CRHR1	43799898	0.0995644	0.00464639	7.27308e-102	44081064	G	A	0.11901	-0.0487	0.0076	1.527e-10	-0.489131	0.0796724	8.29002e-10	1	18
17	cg03238273	MGC57346-CRHR1;MGC57346-CRHR1	43825672	0.0383076	0.00288017	2.30059e-40	44133950	C	CTGATAGAACATTTACCATCAAACT	0.071885	-0.0535	0.0087	7.701e-10	-1.39659	0.250208	2.38165e-08	0.520639	11
17	cg00891649	MAPT;MAPT;LOC100130148;LOC100128977;MAPT;MAPT;MAPT;MAPT	43972573	-0.0107134	0.000804503	1.84954e-40	43947883	G	T	0.0790735	-0.0484	0.008	1.807e-09	4.51772	0.820181	3.62529e-08	0.999778	15
17	cg11489262	MAPT;MAPT;LOC100128977;LOC100130148;MAPT;MAPT;MAPT;MAPT	43973426	0.0131367	0.00126267	2.37872e-25	43687393	T	C	0.0728834	-0.0532	0.0082	8.429e-11	-4.04971	0.735625	3.68893e-08	0.43985	9
17	cg15072451	MAPT;MAPT;MAPT;MAPT;MAPT;MAPT;MAPT;MAPT	44001672	-0.0514512	0.00161337	3.60155e-223	44122354	G	A	0.0846645	-0.0484	0.0077	3.679e-10	0.940697	0.152536	6.95702e-10	0.942013	4
17	cg04226788	MAPT;MAPT;MAPT;MAPT;MAPT;MAPT;MAPT;MAPT	44014390	-0.0390291	0.00137653	7.63093e-177	44165169	T	C	0.176118	-0.0473	0.0076	3.926e-10	1.21192	0.199363	1.20967e-09	0.975571	6
17	cg13100502	MAPT;MAPT;MAPT;MAPT;MAPT;MAPT;MAPT;MAPT	44069870	0.0228456	0.0015269	1.29857e-50	43932173	G	A	0.0844649	-0.0508	0.0079	1.391e-10	-2.22363	0.376384	3.46564e-09	0.815337	15
17	cg07368061	MAPT;MAPT;MAPT;MAPT;MAPT;MAPT	44090862	-0.0306274	0.00149462	2.55233e-93	44079567	T	C	0.0882588	-0.0486	0.0076	1.587e-10	1.58682	0.259946	1.03184e-09	0.981338	6
17	cg09764761	MAPT;MAPT;MAPT;MAPT;MAPT;MAPT	44105544	-0.0554543	0.00268258	6.18798e-95	44018519	C	T	0.162939	-0.0487	0.0076	1.97e-10	0.878201	0.143483	9.32333e-10	0.99581	8
17	cg02179849	KANSL1;KANSL1;KANSL1	44123621	-0.0500053	0.00155158	7.03368e-228	43783803	G	A	0.0890575	-0.048	0.0076	3.5e-10	0.959899	0.154875	5.72218e-10	0.761726	6
17	cg23519755	KANSL1;KANSL1;KANSL1	44124560	-0.099015	0.00225799	0	44166646	T	C	0.086262	-0.0482	0.0076	2.407e-10	0.486795	0.0775547	3.45618e-10	0.964403	3
17	cg09860564	KANSL1;KANSL1;KANSL1	44213797	-0.0584181	0.00163502	1.39426e-279	44122354	G	A	0.0846645	-0.0484	0.0077	3.679e-10	0.828511	0.133833	5.99191e-10	0.977715	3
17	cg19832721	KIAA1267	44249866	0.17648	0.00266962	0	44104576	C	CCTT	0.174321	-0.047	0.0076	7.931e-10	-0.26632	0.0432525	7.39832e-10	0.998172	7
17	cg25464663	KANSL1;KANSL1;KANSL1	44254545	-0.0223643	0.00121683	1.93033e-75	44149348	C	A	0.0904553	-0.0489	0.0076	1.663e-10	2.18652	0.36005	1.25678e-09	0.998769	10
17	cg03417975	NA	44259482	0.0231188	0.0018897	2.04271e-34	43789413	C	CT	0.103634	-0.0471	0.0077	8.15e-10	-2.0373	0.372372	4.47151e-08	0.999448	12
17	cg16132033	KANSL1	44292685	-0.0251337	0.00170403	3.09575e-49	43793828	A	G	0.0892572	-0.0487	0.0076	1.515e-10	1.93764	0.329686	4.17234e-09	0.999999	12
17	cg21467936	KANSL1	44292791	-0.0181556	0.00152708	1.34834e-32	43849415	C	T	0.0874601	-0.0475	0.0076	3.967e-10	2.61627	0.47292	3.16307e-08	0.982006	5
17	cg08670715	NA	44341754	0.0364253	0.00153197	5.81026e-125	43988205	G	A	0.0870607	-0.0489	0.0076	1.102e-10	-1.34247	0.216151	5.27085e-10	0.936607	5
17	cg17911788	NA	44343683	-0.0843696	0.00303345	3.01729e-170	43933190	G	GTTTTTA	0.0850639	-0.0453	0.0077	4.662e-09	0.536923	0.0932845	8.62514e-09	0.884832	13
17	cg05159804	NA	44343776	-0.0490244	0.00174915	7.51017e-173	43944158	T	C	0.0860623	-0.0481	0.0076	2.53e-10	0.981143	0.158928	6.67914e-10	0.999283	7
17	cg09175745	TOM1L1	52977016	-0.0278531	0.00317943	1.94549e-18	53013595	T	G	0.197684	-0.0619	0.0068	8.721e-20	2.22237	0.352078	2.7516e-10	0.151008	14
17	cg05265484	TOM1L1	52977445	-0.0122006	0.00133903	8.12483e-20	53013595	T	G	0.197684	-0.0619	0.0068	8.721e-20	5.07354	0.787844	1.1965e-10	0.060725	20
17	cg18587990	TOM1L1	52991147	0.0142491	0.000871548	4.41081e-60	52996551	T	C	0.203275	-0.0588	0.0068	7.212e-18	-4.12658	0.539861	2.10928e-14	0.10486	20
18	cg03593427	NA	24337465	0.0128275	0.00122514	1.18303e-25	24337424	C	G	0.23742	-0.0499	0.0064	6.7e-15	-3.89008	0.622067	4.01435e-10	0.910537	11
18	cg19185867	SETBP1;SETBP1	42379634	0.0211863	0.00206756	1.22059e-24	42403140	A	T	0.164337	-0.0876	0.0124	1.563e-12	-4.13475	0.710898	6.01884e-09	0.630913	17
18	cg16545370	SETBP1	42475531	0.0722741	0.00235082	1.46162e-207	42421259	A	G	0.161941	-0.0729	0.0126	6.736e-09	-1.00866	0.177397	1.3012e-08	0.0945542	20
19	cg03540731	LRRC25;LRRC25	18508115	0.00830749	0.00108847	2.30609e-14	18512817	T	TAGAAAAAAA	0.399361	-0.0585	0.0068	5.452e-18	-7.04183	1.23339	1.13434e-08	NA	NA
19	cg05733575	NA	18527269	0.043492	0.00288761	2.89633e-51	18622964	CA	C	0.284145	-0.0631	0.0079	1.209e-15	-1.45084	0.205604	1.70761e-12	0.882874	20
19	cg10790698	SSBP4;SSBP4	18539756	-0.0090318	0.000540653	1.19837e-62	18567555	A	C	0.451278	-0.0718	0.0065	5.048e-28	7.94969	0.862785	3.14223e-20	0.626497	20
19	cg25828334	ISYNA1;ISYNA1;ISYNA1	18545568	-0.0315612	0.00127001	2.51245e-136	18575300	T	TACA	0.44988	-0.0723	0.0066	6.946e-28	2.29079	0.228533	1.19711e-23	0.372702	20
19	cg02528768	ISYNA1;ISYNA1;ISYNA1	18547358	0.0164416	0.00119754	6.76273e-43	18548884	C	T	0.518371	-0.0677	0.0065	2.422e-25	-4.11761	0.496225	1.05997e-16	0.848338	20
19	cg22640344	ISYNA1;ISYNA1;ISYNA1;ISYNA1;ISYNA1	18548211	0.00804142	0.000961853	6.25379e-17	18560282	C	T	0.515176	-0.0673	0.0065	3.751e-25	-8.36917	1.28666	7.79086e-11	0.665797	20
19	cg04845985	ISYNA1;ISYNA1;ISYNA1;ISYNA1;ISYNA1	18548229	0.0213215	0.00112144	1.34322e-80	18589088	C	T	0.477835	-0.0696	0.0065	1.209e-26	-3.26431	0.34988	1.06066e-20	0.787632	20
19	cg15073853	ISYNA1;ISYNA1;ISYNA1	18549131	-0.0124007	0.00110196	2.22923e-29	18629597	C	T	0.296526	-0.0629	0.0077	2.927e-16	5.07227	0.767278	3.82407e-11	0.889198	20
19	cg21962901	ISYNA1;ISYNA1;ISYNA1	18549134	-0.00933113	0.000872922	1.13939e-26	18622964	CA	C	0.284145	-0.0631	0.0079	1.209e-15	6.76231	1.05687	1.56985e-10	0.273538	20
19	cg11102782	ISYNA1;ISYNA1;ISYNA1	18549136	-0.0140457	0.00106048	4.84353e-40	18631631	A	G	0.203674	-0.0617	0.0079	4.565e-15	4.39279	0.652955	1.72528e-11	0.523681	20
19	cg01065977	ISYNA1;ISYNA1;ISYNA1	18549689	-0.124521	0.00273185	0	18629597	C	T	0.296526	-0.0629	0.0077	2.927e-16	0.505135	0.062822	8.93076e-16	0.417476	20
19	cg06953865	ISYNA1;ISYNA1;ISYNA1	18549723	-0.0875324	0.00198408	0	18629597	C	T	0.296526	-0.0629	0.0077	2.927e-16	0.718591	0.0894627	9.56632e-16	0.373545	20
19	cg21130532	ISYNA1;ISYNA1;ISYNA1;ISYNA1	18550182	-0.0139287	0.00192269	4.34373e-13	18538742	C	A	0.470647	-0.0706	0.0065	3.775e-27	5.06866	0.841015	1.67198e-09	0.926279	9
19	cg01380346	ELL	18557039	-0.150898	0.00483568	9.08949e-214	18575300	T	TACA	0.44988	-0.0723	0.0066	6.946e-28	0.479132	0.046355	4.83573e-25	0.503593	20
19	cg23082476	ELL	18585371	0.026297	0.00197439	1.79324e-40	18593726	T	C	0.320687	-0.0596	0.0076	5.106e-15	-2.26641	0.33538	1.40154e-11	0.368257	20
19	cg01212679	ELL	18618590	-0.0110021	0.00142142	9.92195e-15	18593153	A	G	0.320687	-0.0595	0.0076	5.966e-15	5.40804	0.982516	3.7069e-08	0.323658	19
19	cg02357225	ELL	18620390	-0.0416144	0.00179765	1.47521e-118	18631631	A	G	0.203674	-0.0617	0.0079	4.565e-15	1.48266	0.200351	1.35873e-13	0.273875	20
19	cg04493806	NDUFA13	19635145	0.0322488	0.00179647	4.69549e-72	19554803	A	G	0.387979	0.0427	0.0065	4.05e-11	1.32408	0.21463	6.86691e-10	0.9979	20
19	cg26732615	CILP2;YJEFN3	19648335	0.044992	0.00302899	6.57187e-50	19484295	G	A	0.590455	0.0443	0.0065	9.227e-12	0.984619	0.158952	5.84855e-10	0.719546	20
19	cg15988552	KCNN4	44284217	-0.0133539	0.00129911	8.74322e-25	44284648	C	T	0.472045	0.0454	0.0065	2.195e-12	-3.39976	0.588486	7.59827e-09	0.110691	20
19	cg14066757	KCNN4	44285568	-0.012775	0.000988549	3.34138e-38	44287234	G	A	0.411741	0.0511	0.0062	1.384e-16	-4.00002	0.575628	3.68e-12	0.248145	20
19	cg04090834	LYPD5;LYPD5	44307116	-0.0235688	0.00139983	1.31047e-63	44306389	G	GCCCCCA	0.286342	0.051	0.0064	2.178e-15	-2.16388	0.300424	5.90092e-13	0.117905	20
19	cg18735402	GIPR	46181330	-0.0248015	0.00141843	1.85956e-68	46182304	A	T	0.171925	0.0471	0.008	4.192e-09	-1.89908	0.340356	2.40951e-08	0.123933	20
19	cg19822309	GIPR	46181546	-0.0483324	0.00225134	3.08365e-102	46182304	A	T	0.171925	0.0471	0.008	4.192e-09	-0.974502	0.171632	1.36392e-08	0.14912	20
21	cg00039048	NRIP1	16423363	-0.0273841	0.00153855	7.24682e-71	16413682	G	A	0.150958	0.0532	0.0083	1.733e-10	-1.94273	0.322151	1.63437e-09	0.501341	20
21	cg21492616	NA	16568083	-0.00880644	0.00137749	1.62564e-10	16572276	A	G	0.315296	-0.0743	0.0067	6.922e-29	8.43701	1.5233	3.04854e-08	0.794569	5
22	cg24418589	TTC28	28425338	-0.04007	0.00212716	3.73267e-79	28923005	A	G	0.0483227	0.0669	0.0105	1.586e-10	-1.66958	0.276625	1.58436e-09	0.51157	20
22	cg19510233	PLA2G6;PLA2G6;PLA2G6	38544628	-0.0124944	0.00131018	1.47851e-21	38542046	AT	A	0.370607	-0.0458	0.0067	1.048e-11	3.66563	0.659774	2.76202e-08	0.983653	20
22	cg04413036	PLA2G6;PLA2G6;PLA2G6	38572456	-0.0725373	0.00106487	0	38574066	G	A	0.545128	-0.0381	0.0062	6.8e-10	0.525247	0.0858203	9.33951e-10	0.800331	20
22	cg06921813	PLA2G6;PLA2G6;PLA2G6	38576485	-0.0175736	0.00104272	9.8579e-64	38574066	G	A	0.545128	-0.0381	0.0062	6.8e-10	2.16803	0.375522	7.77065e-09	0.853277	20
22	cg11131752	PLA2G6;PLA2G6;PLA2G6	38576506	-0.0200043	0.0019793	5.15647e-24	38573531	A	G	0.436701	-0.0422	0.0064	4.906e-11	2.10955	0.381998	3.34405e-08	0.85847	20
22	cg03162506	NA	38580953	0.0281136	0.00170429	3.93332e-61	38580917	G	T	0.457069	-0.0396	0.0063	3.316e-10	-1.40857	0.239809	4.26089e-09	0.901732	20
22	cg25457927	NA	38595422	-0.121595	0.00154676	0	38580917	G	T	0.457069	-0.0396	0.0063	3.316e-10	0.325672	0.0519768	3.71114e-10	0.685205	20
22	cg00159439	MAFF;MAFF;MAFF	38597193	-0.0221302	0.0010099	1.94544e-106	38580371	G	A	0.533746	-0.0368	0.0062	3.413e-09	1.66289	0.290256	1.01e-08	0.262154	20
22	cg01376795	MKL1;MKL1;MKL1	40963427	-0.0372797	0.00486677	1.8585e-14	40922332	G	A	0.118211	0.1202	0.0098	1.253e-34	-3.22427	0.496264	8.18906e-11	0.65138	20

## Sheet: sT3_smr
Supplementary Table S3. Pleiotropic associations identified (HEIDI test, p>0.05), using Summary-data-based Mendelian Randomization (SMR) analysis. Presented here are associations where the instrumental expression and methylation quantitatlive trait loci (e- and mQTLs) distance is within a 100kb window. Dataset used - whole blood mQTL dataset and the lite version of the CAGE eQTL summary data. GWA…
	xQTL							Breast cancer risk GWAS (Michailidou et al)									SMR			HEIDI
Chromosome	xQTL	Probe ID	Position	Gene	Beta	SE	P	RSID	Position	Allele 1	Allele 2	MAF	LD	Beta	SE	P	Beta	SE	P	P	n
15	eQTL	ILMN_2409318	91506144	RCCD1	0.716	0.039	1.91e-74	rs12594752	91531995	T	C	0.146	-	-0.073	0.009	1.86e-15	-0.102	0.014	3.63e-13	4.73e-01	20
15	mQTL	cg02023448	91523600	PRC1;PRC1;PRC1;PRC1-AS1;PRC1;PRC1;PRC1	0.014	0.001	2.63e-20	rs28584391	91523763	G	T	0.307	0.912	-0.067	0.009	2.07e-13	-4.878	0.85	9.43e-09	2.62e-01	20
17	eQTL	ILMN_1784428	43715150	MGC57346	0.972	0.036	1.16e-157	rs56200760	43772018	T	G	0.241	-	-0.048	0.008	3.50e-10	-0.049	0.008	9.94e-10
17	eQTL	ILMN_2393693	43584508	LRRC37A4	-1.152	0.036	2.27e-228	rs56200760	43772018	T	G	0.241	-	-0.048	0.008	3.50e-10	0.041	0.007	7.24e-10
17	mQTL	cg11489262	43973426	MAPT;MAPT;LOC100128977;LOC100130148;MAPT;MAPT;MAPT;MAPT	0.013	0.001	2.38e-25	rs411305	43687393	T	C	0.073	0.909	-0.053	0.008	8.43e-11	-4.05	0.736	3.69e-08	4.40e-01	9
17	mQTL	cg00916973	43580461		-0.117	0.003	6.40e-310	rs62056909	43783803	G	A	0.089	0.969	-0.048	0.008	3.50e-10	0.409	0.066	4.70e-10	1.00e+00	13
17	mQTL	cg02179849	44123621	KANSL1;KANSL1;KANSL1	-0.05	0.002	7.03e-228	rs62056909	43783803	G	A	0.089	0.969	-0.048	0.008	3.50e-10	0.96	0.155	5.72e-10	7.62e-01	6
17	mQTL	cg12609785	43660871		0.151	0.003	0.00e+00	rs62056909	43783803	G	A	0.089	0.969	-0.048	0.008	3.50e-10	-0.317	0.051	3.59e-10	1.00e+00	11
17	mQTL	cg18815117	43698604	MGC57346-CRHR1;MGC57346;MGC57346;MGC57346-CRHR1	-0.064	0.002	2.89e-203	rs62056909	43783803	G	A	0.089	0.969	-0.048	0.008	3.50e-10	0.745	0.121	6.25e-10	9.99e-01	14
17	mQTL	cg03417975	44259482		0.023	0.002	2.04e-34	rs2060530453	43789413	C	CT	0.104	1	-0.047	0.008	8.15e-10	-2.037	0.372	4.47e-08	9.99e-01	12
17	mQTL	cg16132033	44292685	KANSL1	-0.025	0.002	3.10e-49	rs4479288	43793828	A	G	0.089	1	-0.049	0.008	1.51e-10	1.938	0.33	4.17e-09	1.00e+00	12
17	mQTL	cg18753072	43719194	CRHR1-IT1;CRHR1-IT1;MGC57346-CRHR1;MGC57346-CRHR1	0.048	0.003	1.57e-72	rs62054421	43816657	A	G	0.096	1	-0.049	0.008	1.19e-10	-1.018	0.168	1.28e-09	1.00e+00	15
17	mQTL	cg21467936	44292791	KANSL1	-0.018	0.002	1.35e-32	rs79730878	43849415	C	T	0.087	0.941	-0.048	0.008	3.97e-10	2.616	0.473	3.16e-08	9.82e-01	5
17	eQTL	ILMN_1743621	43719529	C17orf69	0.433	0.035	2.72e-34	rs62055515	43956370	T	G	0.241	-	-0.048	0.008	2.67e-10	-0.111	0.02	1.92e-08
17	mQTL	cg13100502	44069870	MAPT;MAPT;MAPT;MAPT;MAPT;MAPT;MAPT;MAPT	0.023	0.002	1.30e-50	rs55660209	43932173	G	A	0.084	0.969	-0.051	0.008	1.39e-10	-2.224	0.376	3.47e-09	8.15e-01	15
17	mQTL	cg17911788	44343683		-0.084	0.003	3.02e-170	rs2062639102	43933190	G	GTTTTTA	0.085	0.969	-0.045	0.008	4.66e-09	0.537	0.093	8.63e-09	8.85e-01	13
17	mQTL	cg05159804	44343776		-0.049	0.002	7.51e-173	rs55781174	43944158	T	C	0.086	1	-0.048	0.008	2.53e-10	0.981	0.159	6.68e-10	9.99e-01	7
17	mQTL	cg00891649	43972573	MAPT;MAPT;LOC100130148;LOC100128977;MAPT;MAPT;MAPT;MAPT	-0.011	0.001	1.85e-40	rs56349825	43947883	G	T	0.079	0.851	-0.048	0.008	1.81e-09	4.518	0.82	3.63e-08	1.00e+00	15
17	mQTL	cg08670715	44341754		0.036	0.002	5.81e-125	rs2435204	43988205	G	A	0.087	0.97	-0.049	0.008	1.10e-10	-1.342	0.216	5.27e-10	9.37e-01	5
17	mQTL	cg09764761	44105544	MAPT;MAPT;MAPT;MAPT;MAPT;MAPT	-0.055	0.003	6.19e-95	rs7210219	44018519	C	T	0.163	0.939	-0.049	0.008	1.97e-10	0.878	0.143	9.32e-10	9.96e-01	8
19	eQTL	ILMN_1736048	18553852	ELL	0.696	0.029	3.42e-128	rs34010330	18559657	C	G	0.338	-	-0.071	0.007	3.63e-27	-0.102	0.01	7.17e-23	2.45e-01	20
19	mQTL	cg21130532	18550182	ISYNA1;ISYNA1;ISYNA1;ISYNA1	-0.014	0.002	4.34e-13	rs10405636	18538742	C	A	0.471	0.957	-0.071	0.006	3.78e-27	5.069	0.841	1.67e-09	9.26e-01	9
19	mQTL	cg02528768	18547358	ISYNA1;ISYNA1;ISYNA1	0.016	0.001	6.76e-43	rs2303696	18548884	C	T	0.518	0.937	-0.068	0.006	2.42e-25	-4.118	0.496	1.06e-16	8.48e-01	20
19	mQTL	cg22640344	18548211	ISYNA1;ISYNA1;ISYNA1;ISYNA1;ISYNA1	0.008	0.001	6.25e-17	rs748609	18560282	C	T	0.515	0.937	-0.067	0.006	3.75e-25	-8.369	1.287	7.79e-11	6.66e-01	20
19	mQTL	cg10790698	18539756	SSBP4;SSBP4	-0.009	0.001	1.20e-62	rs2007981	18567555	A	C	0.451	1	-0.072	0.006	5.05e-28	7.95	0.863	3.14e-20	6.26e-01	20
19	mQTL	cg01380346	18557039	ELL	-0.151	0.005	9.09e-214	rs1001731353	18575300	T	TACA	0.45	1	-0.072	0.007	6.95e-28	0.479	0.046	4.84e-25	5.04e-01	20
19	mQTL	cg25828334	18545568	ISYNA1;ISYNA1;ISYNA1	-0.032	0.001	2.51e-136	rs1001731353	18575300	T	TACA	0.45	1	-0.072	0.007	6.95e-28	2.291	0.229	1.20e-23	3.73e-01	20
19	mQTL	cg04845985	18548229	ISYNA1;ISYNA1;ISYNA1;ISYNA1;ISYNA1	0.021	0.001	1.34e-80	rs8100767	18589088	C	T	0.478	0.978	-0.07	0.006	1.21e-26	-3.264	0.35	1.06e-20	7.88e-01	20
19	mQTL	cg01212679	18618590	ELL	-0.011	0.001	9.92e-15	rs7259135	18593153	A	G	0.321	0.451	-0.06	0.008	5.97e-15	5.408	0.983	3.71e-08	3.24e-01	19
19	mQTL	cg23082476	18585371	ELL	0.026	0.002	1.79e-40	rs8102717	18593726	T	C	0.321	0.451	-0.06	0.008	5.11e-15	-2.266	0.335	1.40e-11	3.68e-01	20
19	mQTL	cg05733575	18527269		0.043	0.003	2.90e-51	rs1419405292	18622964	CA	C	0.284	0.471	-0.063	0.008	1.21e-15	-1.451	0.206	1.71e-12	8.83e-01	20
19	mQTL	cg21962901	18549134	ISYNA1;ISYNA1;ISYNA1	-0.009	0.001	1.14e-26	rs1419405292	18622964	CA	C	0.284	0.471	-0.063	0.008	1.21e-15	6.762	1.057	1.57e-10	2.74e-01	20
19	mQTL	cg01065977	18549689	ISYNA1;ISYNA1;ISYNA1	-0.125	0.003	0.00e+00	rs4303657	18629597	C	T	0.297	0.471	-0.063	0.008	2.93e-16	0.505	0.063	8.93e-16	4.17e-01	20
19	mQTL	cg06953865	18549723	ISYNA1;ISYNA1;ISYNA1	-0.088	0.002	0.00e+00	rs4303657	18629597	C	T	0.297	0.471	-0.063	0.008	2.93e-16	0.719	0.089	9.57e-16	3.74e-01	20
19	mQTL	cg15073853	18549131	ISYNA1;ISYNA1;ISYNA1	-0.012	0.001	2.23e-29	rs4303657	18629597	C	T	0.297	0.471	-0.063	0.008	2.93e-16	5.072	0.767	3.82e-11	8.89e-01	20
19	mQTL	cg02357225	18620390	ELL	-0.042	0.002	1.48e-118	rs12983263	18631631	A	G	0.204	0.471	-0.062	0.008	4.56e-15	1.483	0.2	1.36e-13	2.74e-01	20
19	mQTL	cg11102782	18549136	ISYNA1;ISYNA1;ISYNA1	-0.014	0.001	4.84e-40	rs12983263	18631631	A	G	0.204	0.471	-0.062	0.008	4.56e-15	4.393	0.653	1.73e-11	5.24e-01	20
19	eQTL	ILMN_1673682	19617682	GATAD2A	0.651	0.029	2.31e-109	rs4808203	19568659	C	T	0.296	-	0.043	0.006	3.42e-11	0.066	0.01	2.50e-10	1.77e-01	20
19	mQTL	cg26732615	19648335	CILP2;YJEFN3	0.045	0.003	6.57e-50	rs2905432	19484295	G	A	0.59	0.957	0.044	0.006	9.23e-12	0.985	0.159	5.85e-10	7.20e-01	20
19	mQTL	cg04493806	19635145	NDUFA13	0.032	0.002	4.70e-72	rs4808200	19554803	A	G	0.388	0.957	0.043	0.006	4.05e-11	1.324	0.215	6.87e-10	9.98e-01	20
19	eQTL	ILMN_1709937	44271095	KCNN4	0.54	0.029	4.48e-76	rs62116961	44283843	C	G	0.337	-	0.061	0.007	8.42e-20	0.112	0.014	2.02e-16	7.21e-02	20
19	mQTL	cg15988552	44284217	KCNN4	-0.013	0.001	8.74e-25	rs112533386	44284648	C	T	0.472	0.617	0.045	0.006	2.19e-12	-3.4	0.588	7.60e-09	1.11e-01	20
19	mQTL	cg14066757	44285568	KCNN4	-0.013	0.001	3.34e-38	rs5828181	44287234	G	A	0.412	0.555	0.051	0.006	1.38e-16	-4	0.576	3.68e-12	2.48e-01	20
19	mQTL	cg04090834	44307116	LYPD5;LYPD5	-0.024	0.001	1.31e-63	rs1482456768	44306389	G	GCCCCCA	0.286	0.694	0.051	0.006	2.18e-15	-2.164	0.3	5.90e-13	1.18e-01	20

## Sheet: sT4_eqtl_Gen
Supplementary Table S4. Top variants with pleiotropic associations with breast cancer risk and gene expression, identified using Summary-data-based Mendalian Randomisation (SMR) analysis. Dataset used - Dataset used - whole blood mQTL dataset and eQTLGen Consortium data. eQTLGen Consortium data. GWAS: genome wide associaton study, SE: standard error, P: p-value, HEIDI test: test for heterogeneity…
	eQTL probes						Top variants from breast cancer risk GWAS							SMR			HEIDI test
Chromosome	Probe ID	Gene	Position	Beta	SE	P	Position	Allele 1	Allele 2	MAF	Beta	SE	P	Beta	SE	P	P	n
1	ENSG00000186364	NUDT17	145588288	0.220781	0.0121268	4.625291e-74	145588536	C	T	0.37415	-0.0395	0.0066	1.981e-09	-0.17891	0.0314676	1.304079e-08	0.394139	20
4	ENSG00000163319	MRPS18C	84383986	0.141556	0.0079482	5.932168e-71	84400330	C	T	0.527211	0.0359	0.0062	6.577e-09	0.25361	0.0460557	3.658308e-08	0.430313	20
5	ENSG00000152348	ATG10	81420260	0.50595	0.00899509	0	81359709	G	A	0.210884	-0.0491	0.0072	1.218e-11	-0.0970451	0.0143349	1.28898e-11	0.157136	20
6	ENSG00000198945	L3MBTL3	130398719	0.759605	0.00802676	0	130374461	T	A	0.278912	-0.0471	0.0071	2.898e-11	-0.0620059	0.0093699	3.651672e-11	0.151192	20
11	ENSG00000177595	PIDD1	804466	-0.302936	0.011405	1.881589e-155	802902	T	G	0.328231	-0.0407	0.0068	2.351e-09	0.134352	0.0230098	5.254928e-09	0.310506	20
15	ENSG00000166965	RCCD1	91502224	0.796828	0.011244	0	91512267	T	G	0.146259	-0.0728	0.0092	1.869e-15	-0.0913623	0.0116175	3.715543e-15	0.576548	20
17	ENSG00000131484		43596351	-0.611891	0.027001	1.067335e-113	44205690	T	C	0.246599	-0.0461	0.0076	1.174e-09	0.0753402	0.0128578	4.642138e-09	0.146025	11
17	ENSG00000214425	LRRC37A4P	43603193	-1.23915	0.0173032	0	44201887	T	C	0.238095	-0.0481	0.0077	3.248e-10	0.0388169	0.00623753	4.873553e-10	NA	NA
17	ENSG00000264070	DND1P1	43663766	1.19841	0.0187171	0	44276330	C	T	0.243197	-0.0467	0.0076	8.425e-10	-0.0389684	0.0063709	9.557288e-10	0.154185	6
17	ENSG00000263503	MAPK8IP1P2	43678970	1.20991	0.0177808	0	44268488	T	C	0.241497	-0.0467	0.0076	8.771e-10	-0.0385979	0.00630702	9.367224e-10	NA	NA
17	ENSG00000204650	LINC02210	43711638	0.966975	0.00999667	0	44202231	G	A	0.241497	-0.0482	0.0076	2.427e-10	-0.0498462	0.00787644	2.47528e-10	NA	NA
17	ENSG00000262500	MAPK8IP1P1	44321691	0.356539	0.0138519	4.236497e-146	44267227	G	A	0.246599	-0.0466	0.0076	9.556e-10	-0.130701	0.0219125	2.451236e-09	0.0608499	7
17	ENSG00000238083	LRRC37A2	44610946	0.994667	0.0184845	0	44198080	T	C	0.241497	-0.0478	0.0076	3.423e-10	-0.0480563	0.00769276	4.185505e-10	NA	NA
19	ENSG00000167491	GATAD2A	19558189	0.484772	0.00793692	0	19554803	A	G	0.295918	0.0427	0.0065	4.05e-11	0.0880826	0.0134857	6.508776e-11	0.284741	20
19	ENSG00000104783	KCNN4	44278047	0.631845	0.00747801	0	44283031	C	T	0.336735	0.0607	0.0066	6.99e-20	0.0960678	0.0105073	6.0762e-20	0.146014	20

## Sheet: sT5_smr_Gen
Supplementary Table S5. Pleiotropic associations identified (HEIDI test, p>0.05), using Summary-data-based Mendelian Randomization (SMR) analysis. Presented here are associations where the instrumental expression and methylation quantitatlive trait loci (e- and mQTLs) distance is within a 100kb window. Dataset used - whole blood mQTL dataset and eQTLGen Consortium data. GWAS: genome wide associat…
	xQTL							Breast cancer risk GWAS (Michailidou et al)									SMR			HEIDI
Chromosome	xQTL	Probe ID	Position	Gene	Beta	SE	P	RSID	Position	Allele 1	Allele 2	MAF	LD	Beta	SE	P	Beta	SE	P	P	n
5	eQTL	ENSG00000152348	81420260	ATG10	0.506	0.009	0.00e+00	rs112413913	81359709	G	A	0.211	-	-0.049	0.007	1.22e-11	-0.097	0.014	1.29e-11	1.57e-01	20
5	mQTL	cg17942617	81327376	ATG10;ATG10	0.018	0.002	1.40e-26	rs74906189	81261923	G	A	0.084	1	-0.05	0.007	6.51e-12	-2.728	0.475	9.05e-09	8.97e-01	20
11	eQTL	ENSG00000177595	804466	PIDD1	-0.303	0.011	1.88e-155	rs28360884	802902	T	G	0.328	-	-0.041	0.007	2.35e-09	0.134	0.023	5.25e-09	3.11e-01	20
11	mQTL	cg01322412	781977	LOC171391;LOC171391	0.058	0.001	0.00e+00	rs4963156	780827	T	C	0.278	0.429	0.036	0.006	2.01e-08	0.619	0.111	2.83e-08	8.91e-02	20
11	mQTL	cg17628894	804452	LRDD;LRDD;LRDD;LRDD	0.073	0.002	0.00e+00	rs28710291	805302	G	A	0.384	1	-0.04	0.007	3.69e-09	-0.55	0.094	5.14e-09	1.38e-01	20
11	mQTL	cg20225915	805726	LRDD;LRDD;LRDD	0.014	0.001	7.10e-52	rs28710291	805302	G	A	0.384	1	-0.04	0.007	3.69e-09	-2.802	0.51	3.89e-08	1.12e-01	20
15	eQTL	ENSG00000166965	91502224	RCCD1	0.797	0.011	0.00e+00	rs2290202	91512267	T	G	0.146	-	-0.073	0.009	1.87e-15	-0.091	0.012	3.72e-15	5.77e-01	20
15	mQTL	cg02023448	91523600	PRC1;PRC1;PRC1;PRC1-AS1;PRC1;PRC1;PRC1	0.014	0.001	2.63e-20	rs28584391	91523763	G	T	0.307	0.912	-0.067	0.009	2.07e-13	-4.878	0.85	9.43e-09	2.62e-01	20
17	eQTL	ENSG00000204650	43711638	LINC02210	0.967	0.01	0.00e+00	rs62063166	44202231	G	A	0.241	-	-0.048	0.008	2.43e-10	-0.05	0.008	2.48e-10
17	mQTL	cg08590638	43798045	MGC57346-CRHR1;MGC57346-CRHR1	0.035	0.002	2.01e-46	rs9897621	44113392	A	T	0.107	0.88	-0.05	0.008	3.44e-10	-1.457	0.253	8.61e-09	9.90e-01	12
17	mQTL	cg09860564	44213797	KANSL1;KANSL1;KANSL1	-0.058	0.002	1.39e-279	rs62063667	44122354	G	A	0.085	1	-0.048	0.008	3.68e-10	0.829	0.134	5.99e-10	9.78e-01	3
17	mQTL	cg15072451	44001672	MAPT;MAPT;MAPT;MAPT;MAPT;MAPT;MAPT;MAPT	-0.051	0.002	3.60e-223	rs62063667	44122354	G	A	0.085	1	-0.048	0.008	3.68e-10	0.941	0.153	6.96e-10	9.42e-01	4
17	mQTL	cg25464663	44254545	KANSL1;KANSL1;KANSL1	-0.022	0.001	1.93e-75	rs1029464	44149348	C	A	0.09	0.97	-0.049	0.008	1.66e-10	2.187	0.36	1.26e-09	9.99e-01	10
17	mQTL	cg04226788	44014390	MAPT;MAPT;MAPT;MAPT;MAPT;MAPT;MAPT;MAPT	-0.039	0.001	7.63e-177	rs3865315	44165169	T	C	0.176	0.97	-0.047	0.008	3.93e-10	1.212	0.199	1.21e-09	9.76e-01	6
17	mQTL	cg23519755	44124560	KANSL1;KANSL1;KANSL1	-0.099	0.002	0.00e+00	rs17660251	44166646	T	C	0.086	1	-0.048	0.008	2.41e-10	0.487	0.078	3.46e-10	9.64e-01	3
17	eQTL	ENSG00000238083	44610946	LRRC37A2	0.995	0.018	0.00e+00	rs62061854	44198080	T	C	0.241	-	-0.048	0.008	3.42e-10	-0.048	0.008	4.19e-10
17	mQTL	cg08590638	43798045	MGC57346-CRHR1;MGC57346-CRHR1	0.035	0.002	2.01e-46	rs9897621	44113392	A	T	0.107	0.88	-0.05	0.008	3.44e-10	-1.457	0.253	8.61e-09	9.90e-01	12
17	mQTL	cg09860564	44213797	KANSL1;KANSL1;KANSL1	-0.058	0.002	1.39e-279	rs62063667	44122354	G	A	0.085	1	-0.048	0.008	3.68e-10	0.829	0.134	5.99e-10	9.78e-01	3
17	mQTL	cg15072451	44001672	MAPT;MAPT;MAPT;MAPT;MAPT;MAPT;MAPT;MAPT	-0.051	0.002	3.60e-223	rs62063667	44122354	G	A	0.085	1	-0.048	0.008	3.68e-10	0.941	0.153	6.96e-10	9.42e-01	4
17	mQTL	cg25464663	44254545	KANSL1;KANSL1;KANSL1	-0.022	0.001	1.93e-75	rs1029464	44149348	C	A	0.09	0.97	-0.049	0.008	1.66e-10	2.187	0.36	1.26e-09	9.99e-01	10
17	mQTL	cg04226788	44014390	MAPT;MAPT;MAPT;MAPT;MAPT;MAPT;MAPT;MAPT	-0.039	0.001	7.63e-177	rs3865315	44165169	T	C	0.176	0.97	-0.047	0.008	3.93e-10	1.212	0.199	1.21e-09	9.76e-01	6
17	mQTL	cg23519755	44124560	KANSL1;KANSL1;KANSL1	-0.099	0.002	0.00e+00	rs17660251	44166646	T	C	0.086	1	-0.048	0.008	2.41e-10	0.487	0.078	3.46e-10	9.64e-01	3
17	eQTL	ENSG00000214425	43603193	LRRC37A4P	-1.239	0.017	0.00e+00	rs62063164	44201887	T	C	0.238	-	-0.048	0.008	3.25e-10	0.039	0.006	4.87e-10
17	mQTL	cg08590638	43798045	MGC57346-CRHR1;MGC57346-CRHR1	0.035	0.002	2.01e-46	rs9897621	44113392	A	T	0.107	0.88	-0.05	0.008	3.44e-10	-1.457	0.253	8.61e-09	9.90e-01	12
17	mQTL	cg09860564	44213797	KANSL1;KANSL1;KANSL1	-0.058	0.002	1.39e-279	rs62063667	44122354	G	A	0.085	1	-0.048	0.008	3.68e-10	0.829	0.134	5.99e-10	9.78e-01	3
17	mQTL	cg15072451	44001672	MAPT;MAPT;MAPT;MAPT;MAPT;MAPT;MAPT;MAPT	-0.051	0.002	3.60e-223	rs62063667	44122354	G	A	0.085	1	-0.048	0.008	3.68e-10	0.941	0.153	6.96e-10	9.42e-01	4
17	mQTL	cg25464663	44254545	KANSL1;KANSL1;KANSL1	-0.022	0.001	1.93e-75	rs1029464	44149348	C	A	0.09	0.97	-0.049	0.008	1.66e-10	2.187	0.36	1.26e-09	9.99e-01	10
17	mQTL	cg04226788	44014390	MAPT;MAPT;MAPT;MAPT;MAPT;MAPT;MAPT;MAPT	-0.039	0.001	7.63e-177	rs3865315	44165169	T	C	0.176	0.97	-0.047	0.008	3.93e-10	1.212	0.199	1.21e-09	9.76e-01	6
17	mQTL	cg23519755	44124560	KANSL1;KANSL1;KANSL1	-0.099	0.002	0.00e+00	rs17660251	44166646	T	C	0.086	1	-0.048	0.008	2.41e-10	0.487	0.078	3.46e-10	9.64e-01	3
17	eQTL	ENSG00000131484	43596351		-0.612	0.027	1.07e-113	rs4471723	44205690	T	C	0.247	-	-0.046	0.008	1.17e-09	0.075	0.013	4.64e-09	1.46e-01	11
17	mQTL	cg08590638	43798045	MGC57346-CRHR1;MGC57346-CRHR1	0.035	0.002	2.01e-46	rs9897621	44113392	A	T	0.107	0.854	-0.05	0.008	3.44e-10	-1.457	0.253	8.61e-09	9.90e-01	12
17	mQTL	cg09860564	44213797	KANSL1;KANSL1;KANSL1	-0.058	0.002	1.39e-279	rs62063667	44122354	G	A	0.085	0.97	-0.048	0.008	3.68e-10	0.829	0.134	5.99e-10	9.78e-01	3
17	mQTL	cg15072451	44001672	MAPT;MAPT;MAPT;MAPT;MAPT;MAPT;MAPT;MAPT	-0.051	0.002	3.60e-223	rs62063667	44122354	G	A	0.085	0.97	-0.048	0.008	3.68e-10	0.941	0.153	6.96e-10	9.42e-01	4
17	mQTL	cg25464663	44254545	KANSL1;KANSL1;KANSL1	-0.022	0.001	1.93e-75	rs1029464	44149348	C	A	0.09	0.94	-0.049	0.008	1.66e-10	2.187	0.36	1.26e-09	9.99e-01	10
17	mQTL	cg04226788	44014390	MAPT;MAPT;MAPT;MAPT;MAPT;MAPT;MAPT;MAPT	-0.039	0.001	7.63e-177	rs3865315	44165169	T	C	0.176	0.94	-0.047	0.008	3.93e-10	1.212	0.199	1.21e-09	9.76e-01	6
17	mQTL	cg23519755	44124560	KANSL1;KANSL1;KANSL1	-0.099	0.002	0.00e+00	rs17660251	44166646	T	C	0.086	0.97	-0.048	0.008	2.41e-10	0.487	0.078	3.46e-10	9.64e-01	3
19	eQTL	ENSG00000167491	19558189	GATAD2A	0.485	0.008	0.00e+00	rs4808200	19554803	A	G	0.296	-	0.043	0.006	4.05e-11	0.088	0.013	6.51e-11	2.85e-01	20
19	mQTL	cg26732615	19648335	CILP2;YJEFN3	0.045	0.003	6.57e-50	rs2905432	19484295	G	A	0.59	1	0.044	0.006	9.23e-12	0.985	0.159	5.85e-10	7.20e-01	20
19	mQTL	cg04493806	19635145	NDUFA13	0.032	0.002	4.70e-72	rs4808200	19554803	A	G	0.388	1	0.043	0.006	4.05e-11	1.324	0.215	6.87e-10	9.98e-01	20
19	eQTL	ENSG00000104783	44278047	KCNN4	0.632	0.007	0.00e+00	rs56681946	44283031	C	T	0.337	-	0.061	0.007	6.99e-20	0.096	0.011	6.08e-20	1.46e-01	20
19	mQTL	cg15988552	44284217	KCNN4	-0.013	0.001	8.74e-25	rs112533386	44284648	C	T	0.472	0.636	0.045	0.006	2.19e-12	-3.4	0.588	7.60e-09	1.11e-01	20
19	mQTL	cg14066757	44285568	KCNN4	-0.013	0.001	3.34e-38	rs5828181	44287234	G	A	0.412	0.575	0.051	0.006	1.38e-16	-4	0.576	3.68e-12	2.48e-01	20
19	mQTL	cg04090834	44307116	LYPD5;LYPD5	-0.024	0.001	1.31e-63	rs1482456768	44306389	G	GCCCCCA	0.286	0.714	0.051	0.006	2.18e-15	-2.164	0.3	5.90e-13	1.18e-01	20

## Sheet: sT6_PRS_n
Supplementary Table S6. Variants included in the polygenic risk scores (PRS).
														PRS (1: included, 0: not included)
					Case-control study			Prospective cohort study							Case-control study						Prospective cohort study
					Minor allele frequency					Michailidou et al. weights		Mavaddat et al. weights			All			Linkage disequilibrium <0.9			All			Linkage disequilibrium <0.9
RSID	Chromosome	Position	Allele 1	Allele 2	Cases	Controls	Imputation quality score (INFO)	Allele 1 frequency	Imputation quality score (INFO)	Effect allele	Weight	Effect allele	Weight	PRS313	Functional PRS	GWAS PRS	Combined PRS	Functional PRS	Combined PRS		Functional PRS	GWAS PRS	Combined PRS	Functional PRS	Combined PRS
rs707475	1	7917076	G	A	0.2192	0.205	0.975546	0.795	0.989	A	-0.035	A	-0.0409	1	0	1	1	0	1		0	1	1	0	1
rs607941	1	10539543	C	T	0.2194	0.226	1	0.249	0.923	T	0.0594			0	1	0	1	0	0		1	0	1	0	0
rs587916	1	10545590	G	A	0.2195	0.2257	0.999484	0.253	0.922	A	0.0597			0	1	0	1	0	0		1	0	1	0	0
rs2781230	1	10563717	G	A	0.3035	0.3087	1	0.676	0.952	A	-0.0561			0	1	0	1	1	1		1	0	1	1	1
rs616488	1	10566215	A	G	0.3305	0.3374	1	0.656	1	G	-0.0604	G	-0.0586	1	0	1	1	0	1		0	1	1	0	1
rs2992756	1	18807339	T	C	0.1805	0.1747	0.996576	0.153	1	C	-0.0506	C	-0.0564	1	0	1	1	0	1		0	1	1	0	1
rs4233486	1	41380440	C	T	0.3615	0.3718	0.978888	0.365	1	T	0.0396	T	0.0426	1	0	1	1	0	1		0	1	1	0	1
rs114282204	1	41389220	T	C	0.006182	0.006651	0.930317	0.998	0.696	C	0.1013	C	0.155	1	0	1	1	0	1		0	1	1	0	1
rs1658653146	1	46670206	TC	T	0.0177	0.01803	1	0.984	0.914	T	0.0311	T	0.0447	1	0	1	1	0	1		0	1	1	0	1
rs1570225379	1	51467096	CT	C	0.3171	0.2949	0.830062	0.685	0.856	C	0.0372	C	0.0374	1	0	1	1	0	1		0	1	1	0	1
rs17426269	1	88156923	G	A	0.01039	0.01168	1	0.999	1	A	0.0487	A	0.0494	1	0	1	1	0	1		0	1	1	0	1
rs2151842	1	88428199	C	A	0.1117	0.1171	1	0.897	0.944	A	-0.0395	A	-0.0387	1	0	1	1	0	1		0	1	1	0	1
rs612683	1	100880328	A	T	0.4662	0.4651	1	0.443	0.894	T	0.0327	T	0.0373	1	0	1	1	0	1		0	1	1	0	1
rs763752347	1	110198129	CAAA	C	0.05826	0.05724	0.726468	0.055	0.637	C	0.0384	C	0.0458	1	0	1	1	0	1		0	1	1	0	1
rs7513707	1	114445880	G	A	0.433	0.4367	0.994744	0.389	0.991	A	0.0554	A	0.0621	1	0	1	1	0	1		0	1	1	0	1
rs12406858	1	118141492	A	C	0.4285	0.437	0.992012	0.562	0.981	C	0.0371	C	0.0452	1	0	1	1	0	1		0	1	1	0	1
rs7536847	1	118205526	G	T	0.3472	0.3607	0.992892	0.644	0.964	T	0.0456			0	1	0	1	1	1		1	0	1	1	1
rs637868	1	120257110	T	C	0.08357	0.08735	0.998135	0.068	1	C	0.034	C	0.0385	1	0	1	1	0	1		0	1	1	0	1
rs9728991	1	121264079	G	A	0.04636	0.03843	0.985322	0.782	0.95	A	0.081			0	1	0	1	1	1		1	0	1	1	1
rs11249433	1	121280613	A	G	0.04298	0.03444	1	0.976	1	G	0.0988	G	0.0881	1	0	1	1	0	1		0	1	1	0	1
rs111458676	1	121287994	A	G	0.1572	0.1692	0.977475	0.84	0.919	G	-0.0946	G	-0.0673	1	0	1	1	0	1		0	1	1	0	1
rs1651243840	1	145604302	C	CT	0.1918	0.1857	0.950467	0.806	0.934	CT	-0.0454	CT	-0.0399	1	0	1	1	0	1		0	1	1	0	1
rs11205303	1	149906413	T	C	0.3397	0.3151	1	0.669	1	C	0.0497	C	0.0548	1	0	1	1	0	1		0	1	1	0	1
rs12091730	1	155556971	G	A	0.3772	0.3601	0.949263	0.341	0.988	A	0.0464	A	0.0499	1	0	1	1	0	1		0	1	1	0	1
rs1700211214	1	168171052	CA	C	0.002669	0.002808	0.770567	0.995	0.167	C	-0.0577	C	-0.068	1	0	1	1	0	1		0	1	1	0	1
rs190884434	1	172328767	T	TA	0.1385	0.1406	0.854992	0.86	0.861	TA	-0.0326	TA	-0.0435	1	0	1	1	0	1		0	1	1	0	1
rs35383942	1	201437832	C	T	0.0004213	0.0004434	1	0	1	T	0.101	T	0.0917	1	0	1	1	0	1		0	0	0	0	0
rs6686987	1	202184600	C	T	0.2416	0.243	1	0.752	0.979	T	-0.0074	T	-0.0065	1	0	1	1	0	1		0	1	1	0	1
rs7514172	1	203770448	T	A	0.3462	0.3373	0.999037	0.664	0.976	A	0.0441	A	0.0498	1	0	1	1	0	1		0	1	1	0	1
rs1661058666	1	204502514	T	TTCTGAAACAGGG	0.006605	0.004879	0.745527	0.004	0.59	TTCTGAAACAGGG	-0.0317	TTCTGAAACAGGG	-0.0321	1	0	1	1	0	1		0	1	1	0	1
rs2785646	1	208076291	G	A	0.02556	0.02852	0.989766	0.972	0.989	A	-0.0346	A	-0.0366	1	0	1	1	0	1		0	1	1	0	1
rs2576261	1	217053815	T	G	0.1782	0.1728	0.912065	0.835	0.904	G	0.0328	G	0.0417	1	0	1	1	0	1		0	1	1	0	1
rs11117758	1	217220574	G	A	0.05498	0.05828	0.914541	0.955	1	A	-0.0449	A	-0.044	1	0	1	1	0	1		0	1	1	0	1
rs11118563	1	220671050	C	T	0.2991	0.2977	0.949745	0.675	0.93	T	0.0322	T	0.0418	1	0	1	1	0	1		0	1	1	0	1
rs72755295	1	242034263	A	G	0.001404	0.001182	1	1	1	G	0.1376	G	0.1428	1	0	1	1	0	1		0	1	1	0	1
rs78425380	2	10138983	T	C	0.006322	0.005764	0.874222			C	0.0603	C	0.0603	1	0	1	1	0	1		0	0	0	0	0
rs6743383	2	19315675	T	A	0.4215	0.4091	1	0.908	0.739	A	-0.0441	A	-0.0331	1	0	1	1	0	1		0	1	1	0	1
rs6545776	2	25099357	A	C	0.4733	0.478	1	0.528	0.979	C	-0.0386			0	1	0	1	0	0		1	0	1	0	0
rs2033656	2	25100902	C	G	0.4709	0.475	1	0.529	0.978	G	-0.0385			0	1	0	1	0	0		1	0	1	0	0
rs6725517	2	25129473	A	G	0.3986	0.4061	0.999602	0.595	0.999	G	-0.0468	G	-0.0427	1	0	1	1	0	1		0	1	1	0	1
rs11689546	2	25130451	A	G	0.4049	0.4109	1	0.593	0.997	G	-0.0427			0	1	0	1	0	0		1	0	1	0	0
rs112933028	2	25136190	TC	T	0.4055	0.4125	1	0.591	0.995	T	-0.0418			0	1	0	1	1	1		1	0	1	1	1
rs12472404	2	29179452	G	C	0.2469	0.238	1	0.185	0.988	C	-0.005	C	-0.0066	1	0	1	1	0	1		0	1	1	0	1
rs4322799	2	29615233	T	C	0.03708	0.03594	0.934295	0.98	0.515	C	-0.0305	C	-0.0427	1	0	1	1	0	1		0	1	1	0	1
rs1200368896	2	39699510	C	CT	0.1412	0.1394	0.64099	0.156	0.657	CT	-0.0245	CT	-0.0402	1	0	1	1	0	1		0	1	1	0	1
rs6756513	2	70172587	G	A	0.2701	0.2693	0.948533	0.736	0.857	A	-0.0366	A	-0.0412	1	0	1	1	0	1		0	1	1	0	1
rs1036759	2	88358825	G	C	0.2919	0.2869	0.945349	0.715	0.891	C	0.03	C	0.0473	1	0	1	1	0	1		0	1	1	0	1
rs6746250	2	121058254	A	G	0.4281	0.4243	0.998289	0.598	0.982	G	-0.0325	G	-0.0334	1	0	1	1	0	1		0	1	1	0	1
rs17625845	2	121089731	T	C	0.07179	0.06921	0.82658	0.925	0.828	C	-0.0457	C	-0.0427	1	0	1	1	0	1		0	1	1	0	1
rs10164550	2	121159205	G	A	0.1594	0.154	1	0.849	0.958	A	-0.0466	A	-0.044	1	0	1	1	0	1		0	1	1	0	1
rs10179592	2	121246568	T	C	0.249	0.2662	1	0.259	0.999	C	0.0962	C	0.0992	1	0	1	1	0	1		0	1	1	0	1
rs17726078	2	172974566	C	G	0.2055	0.2103	1	0.803	0.994	G	-0.0424	G	-0.0473	1	1	1	1	1	1		1	1	1	1	1
rs983878522	2	172976747	C	CT	0.206	0.2111	0.972519	0.801	0.97	CT	-0.0422			0	1	0	1	1	1		1	0	1	1	1
rs1550622	2	174212910	A	G	0.00941	0.01389	1	0.002	0.983	G	0.0533	G	0.0593	1	0	1	1	0	1		0	1	1	0	1
rs2356656	2	192381934	C	T	0.07317	0.07065	1	0.071	1	T	0.0164	T	0.0316	1	0	1	1	0	1		0	1	1	0	1
rs10197246	2	202204741	T	C	0.2864	0.2631	1	0.28	0.982	C	-0.0561	C	-0.0492	1	0	1	1	0	1		0	1	1	0	1
rs4442975	2	217920769	G	T	0.15	0.1364	1	0.107	1	T	-0.1274	T	-0.1318	1	0	1	1	0	1		0	1	1	0	1
rs1553524411	2	217955896	GA	G	0.002388	0.002069	0.989556			G	-0.2367	G	-0.2016	1	0	1	1	0	1		0	0	0	0	0
rs11693806	2	218292158	C	G	0.3069	0.3393	0.98733	0.66	0.979	G	-0.0739	G	-0.0757	1	0	1	1	0	1		0	1	1	0	1
rs76729673	2	218294448	A	G	0.04059	0.04153	1	0.966	0.988	G	0.0872			0	1	0	1	1	1		1	0	1	1	1
rs3791977	2	218714845	G	A	0.2553	0.2486	1	0.735	0.876	A	-0.0332	A	-0.0431	1	0	1	1	0	1		0	1	1	0	1
rs4676356	2	241388857	C	A	0.0004213	0.0002956	1	0.002	0.439	A	-0.0804	A	-0.1232	1	0	1	1	0	1		0	1	1	0	1
	3	4736124	A	ATATT	0.1347	0.1234	0.993331	0.885	0.986	ATATT	0.0477			0	1	0	1	1	1		1	0	1	1	1
rs6762558	3	4742251	A	G	0.108	0.09843	1	0.903	0.998	G	0.056	G	0.0616	1	0	1	1	0	1		0	1	1	0	1
rs7653480	3	27229286	C	T	0.2777	0.2835	1	0.755	0.956	T	0.0924			0	1	0	1	1	1		1	0	1	1	1
	3	27312369	T	TA	0.1223	0.1221	0.997541	0.901	0.997	TA	0.0984			0	1	0	1	1	1		1	0	1	1	1
rs78393519	3	27347119	A	AT	0.2011	0.2023	0.935788	0.825	0.954	AT	0.097			0	1	0	1	1	1		1	0	1	1	1
rs552647	3	27353716	C	A	0.2802	0.2792	1	0.759	1	A	0.1039	A	0.0748	1	0	1	1	0	1		0	1	1	0	1
rs62255657	3	27388664	C	G	0.1628	0.158	1	0.872	0.996	G	0.101	G	0.0502	1	0	1	1	0	1		0	1	1	0	1
rs112476261	3	29294845	C	T	0.0001405	0	0.390324			T	-0.0896	T	-0.1281	1	0	1	1	0	1		0	0	0	0	0
rs17838698	3	30684907	C	T	0.3226	0.333	1	0.299	0.992	T	0.0517	T	0.0592	1	0	1	1	0	1		0	1	1	0	1
rs56387622	3	46888198	T	C	0.1385	0.1542	0.990356	0.868	1	C	-0.0942	C	-0.0806	1	0	1	1	0	1		0	1	1	0	1
rs1183942667	3	49709912	C	CT	0.05608	0.05685	0.8723	0.954	0.842	CT	-0.0272	CT	-0.0367	1	0	1	1	0	1		0	1	1	0	1
	3	55970777	A	AT	0.0005618	0.0005912	0.868708	1	0.314	AT	-0.0884	AT	-0.1195	1	0	1	1	0	1		0	1	1	0	1
rs2886671	3	59373745	C	T	0.3254	0.3213	0.973974	0.314	0.971	T	-0.0336	T	-0.0394	1	0	1	1	0	1		0	1	1	0	1
rs2276863	3	63849043	C	A	0.1376	0.1335	1	0.863	0.985	A	0.0587			0	1	0	1	1	1		1	0	1	1	1
	3	63887449	T	TTG	0.1395	0.1341	0.998233	0.863	0.986	TTG	0.0635	TTG	0.0648	1	0	1	1	0	1		0	1	1	0	1
rs9825432	3	71620370	T	G	0.05351	0.0501	0.988236	0.974	0.94	G	-0.0324	G	-0.0374	1	0	1	1	0	1		0	1	1	0	1
rs13066793	3	87037543	A	G	0.006607	0.00754	0.740663	0.999	1	G	-0.0685	G	-0.0723	1	0	1	1	0	1		0	1	1	0	1
rs639355	3	99403877	G	A	0.4737	0.4824	0.992107	0.503	0.927	A	-0.0347	A	-0.0376	1	0	1	1	0	1		0	1	1	0	1
rs9871963	3	141033481	A	G	0.02823	0.02705	0.888097	0.981	0.68	G	0.0416			0	1	0	1	1	1		1	0	1	1	1
rs13077048	3	141106954	A	T	0.2444	0.2298	0.981853	0.774	0.982	T	0.0467			0	1	0	1	0	0		1	0	1	0	0
rs1553765972	3	141112859	CTT	C	0.06264	0.06148	0.991	0.942	0.961	C	0.0499	C	0.0551	1	0	1	1	0	1		0	1	1	0	1
rs1344672	3	141125705	C	G	0.324	0.3126	0.999589	0.683	0.996	G	0.0465			0	1	0	1	1	1		1	0	1	1	1
rs13091182	3	141133960	G	A	0.0111	0.01153	0.998249	0.998	0.93	A	0.0431			0	1	0	1	1	1		1	0	1	1	1
rs11713714	3	141283891	A	G	0.0882	0.07895	0.99888	0.924	0.98	G	0.0397			0	1	0	1	1	1		1	0	1	1	1
rs58058861	3	172285237	G	A	0.3293	0.3216	0.980313	0.678	1	A	0.0474	A	0.0422	1	0	1	1	0	1		0	1	1	0	1
rs9882792	3	189774456	C	T	0.08879	0.08853	0.968239	0.914	0.947	T	-0.0377	T	-0.0478	1	0	1	1	0	1		0	1	1	0	1
rs10012017	4	38784633	G	T	0.4421	0.4341	0.998208	0.568	0.999	T	0.0511	T	0.0489	1	0	1	1	0	1		0	1	1	0	1
	4	84370124	TAA	TA	0.3066	0.3166	0.9458	0.299	0.935	TA	-0.0384	TA	-0.0464	1	0	1	1	0	1		0	1	1	0	1
rs17014016	4	89240476	G	A	0.02416	0.02499	0.957852	0.994	0.901	A	0.0377	A	0.0352	1	0	1	1	0	1		0	1	1	0	1
rs1257167111	4	92594859	TTCTTTC	T	0.4189	0.4123	0.933096	0.407	0.932	T	-0.0302	T	-0.0407	1	0	1	1	0	1		0	1	1	0	1
rs62331150	4	106069013	G	T	0.4051	0.4056	1	0.391	0.988	T	0.0494	T	0.0471	1	0	1	1	0	1		0	1	1	0	1
rs35515350	4	106095243	C	T	0.4628	0.4631	1	0.534	0.989	T	0.0452			0	1	0	1	1	1		1	0	1	1	1
	4	126752992	A	AAT	0.3413	0.3543	0.946216	0.643	0.89	AAT	-0.031	AAT	-0.0377	1	0	1	1	0	1		0	1	1	0	1
rs56039025	4	143467195	C	T	0.0441	0.04286	0.996554	0.968	0.906	T	-0.0399	T	-0.0569	1	0	1	1	0	1		0	1	1	0	1
	4	151218296	CATATTT	C	0.2332	0.2364	0.983755	0.779	0.985	C	0.0334	C	0.0388	1	0	1	1	0	1		0	1	1	0	1
rs28439497	4	175837642	C	T	0.2635	0.2718	1	0.716	0.995	T	-0.1036			0	1	0	1	1	0		1	0	1	1	0
rs28436676	4	175842495	G	A	0.2697	0.2796	1	0.711	1	A	-0.103	A	-0.0898	1	0	1	1	0	1		0	1	1	0	1
rs62334414	4	175847436	C	A	0.03287	0.03163	1	0.988	0.998	A	0.0494	A	0.0348	1	0	1	1	0	1		0	1	1	0	1
	4	187503758	A	T	0.4201	0.4166	0.993701	0.583	0.99	T	0.0281	T	0.0357	1	0	1	1	0	1		0	1	1	0	1
rs62641919	5	345109	T	C	0.008006	0.008572	0.982262	0.997	1	C	0.0804	C	0.084	1	0	1	1	0	1		0	1	1	0	1
rs10069690	5	1279790	C	T	0.1897	0.1858	1	0.831	1	T	0.0599	T	0.0617	1	0	1	1	0	1		0	1	1	0	1
rs1579601010	5	1296255	A	AG	0.3972	0.4124	1	0.607	0.991	AG	-0.0647	AG	-0.0549	1	0	1	1	0	1		0	1	1	0	1
rs1751464431	5	1297077	ACC	A	0.3317	0.3432	0.994231	0.676	0.989	A	-0.0629			0	1	0	1	1	1		1	0	1	1	1
rs62329727	5	1353077	T	C	0	0	1			C	0.1473	C	0.1552	1	0	1	1	0	1		0	0	0	0	0
rs4866496	5	2777029	G	A	0.2468	0.2527	0.96884	0.217	0.998	A	0.0326	A	0.0391	1	0	1	1	0	1		0	1	1	0	1
rs17611291	5	16231194	G	C	0.1737	0.1765	1	0.835	0.998	C	-0.0423	C	-0.0426	1	0	1	1	0	1		0	1	1	0	1
	5	32579616	TCA	T	0.1243	0.1228	0.99873	0.882	0.943	T	0.036	T	0.0363	1	0	1	1	0	1		0	1	1	0	1
	5	44508264	G	GT	0.007589	0.008868	0.827051	0.996	0.528	GT	-0.0812	GT	-0.1177	1	0	1	1	0	1		0	1	1	0	1
rs187108781	5	44619502	A	G	0.002107	0.00266	0.989931			G	-0.0798	G	-0.1101	1	0	1	1	0	1		0	0	0	0	0
rs4613718	5	44649944	C	T	0.3949	0.4152	1	0.436	1	T	0.0472	T	0.0492	1	0	1	1	0	1		0	1	1	0	1
rs10941679	5	44706498	A	G	0.4638	0.4891	1	0.491	1	G	0.1278	G	0.0497	1	0	1	1	0	1		0	1	1	0	1
rs17343002	5	44853593	G	C	0.03961	0.04301	1	0.967	0.988	C	-0.0492	C	-0.0336	1	0	1	1	0	1		0	1	1	0	1
rs57300972	5	44897836	T	C	0.4294	0.4503	1	0.545	0.994	C	-0.0852			0	1	0	1	1	1		1	0	1	1	1
	5	52679539	C	CA	0.175	0.1728	0.968388	0.819	0.968	CA	0.0502	CA	0.0571	1	0	1	1	0	1		0	1	1	0	1
rs1183471758	5	55662540	C	CT	0.3769	0.3756	0.962645	0.608	0.959	CT	-0.0313	CT	-0.0458	1	0	1	1	0	1		0	1	1	0	1
rs889310	5	55965167	C	T	0.4414	0.4323	1	0.451	0.976	T	0.0358	T	0.0394	1	0	1	1	0	1		0	1	1	0	1
rs16886165	5	56023083	T	G	0.4003	0.3824	1	0.623	1	G	0.1723	G	0.1366	1	1	1	1	1	1		1	1	1	1	1
rs76250845	5	56042972	C	T	0.1288	0.108	0.999351	0.881	0.986	T	0.2079	T	0.0865	1	0	1	1	0	1		0	1	1	0	1
rs11949391	5	56045081	T	C	0.04579	0.05232	1	0.955	1	C	-0.092	C	-0.0564	1	0	1	1	0	1		0	1	1	0	1
	5	56068859	AC	A	0.4741	0.4667	0.985942	0.524	0.985	A	0.1669			0	1	0	1	1	1		1	0	1	1	1
rs10061757	5	56086805	G	C	0.1214	0.1236	0.99944	0.899	0.995	C	-0.1064			0	1	0	1	0	0		1	0	1	0	0
rs832546	5	56191200	T	A	0.1197	0.1219	0.988307	0.9	0.99	A	-0.1046			0	1	0	1	1	1		1	0	1	1	1
rs113778879	5	58241712	C	T	0.3197	0.3101	0.933329	0.309	0.899	T	-0.0379	T	-0.0434	1	0	1	1	0	1		0	1	1	0	1
rs3010266	5	71965007	G	A	0.1492	0.1459	0.951473	0.875	0.955	A	-0.0283	A	-0.041	1	0	1	1	0	1		0	1	1	0	1
rs157557	5	73234583	T	C	0.417	0.4101	0.952904	0.576	0.956	C	-0.0302	C	-0.0363	1	0	1	1	0	1		0	1	1	0	1
rs368505905	5	77155397	GT	G	0.1969	0.1942	0.995299	0.799	0.997	G	-0.0292	G	-0.0408	1	0	1	1	0	1		0	1	1	0	1
rs1580843779	5	79180995	G	GA	0.3826	0.3703	0.99011	0.606	0.983	GA	0.0315	GA	0.0328	1	0	1	1	0	1		0	1	1	0	1
rs74906189	5	81261923	A	G	0.007303	0.006355	0.985298			G	-0.0498			0	1	0	1	1	1		0	0	0	0	0
	5	81512947	TA	T	0.007022	0.006503	1			T	-0.0532	T	-0.0598	1	0	1	1	0	1		0	0	0	0	0
rs226198	5	81573992	C	T	0.007448	0.006357	0.982503	0.002	0.947	T	0.0474			0	1	0	1	1	1		1	0	1	1	1
rs9293568	5	90737845	C	T	0.4465	0.4672	0.996931	0.531	0.997	T	-0.0586			0	1	0	1	0	0		1	0	1	0	0
rs12656350	5	90751343	C	T	0.4504	0.4701	0.993426	0.528	0.99	T	-0.0584			0	1	0	1	1	0		1	0	1	1	0
rs332529	5	90789470	G	A	0.4451	0.4604	1	0.534	0.961	A	-0.0606	A	-0.0564	1	0	1	1	0	1		0	1	1	0	1
rs17157372	5	104300273	G	T	0.0583	0.06015	0.982908	0.947	1	T	-0.0278	T	-0.0487	1	0	1	1	0	1		0	1	1	0	1
rs335160	5	122478676	C	A	0.4163	0.4093	0.998665	0.405	0.994	A	-0.0333	A	-0.0386	1	0	1	1	0	1		0	1	1	0	1
rs1428387	5	122705244	C	T	0.09792	0.09459	0.98729	0.912	0.994	T	0.0884	T	0.0944	1	0	1	1	0	1		0	1	1	0	1
rs6860806	5	131640536	A	G	0.2537	0.2493	0.956746	0.725	0.99	G	0.0335	G	0.0392	1	0	1	1	0	1		0	1	1	0	1
rs6596100	5	132407058	C	T	0.1174	0.1106	0.997273	0	1	T	-0.0439	T	-0.0388	1	0	1	1	0	1		0	1	1	0	1
rs1432679	5	158244083	C	T	0.3876	0.3999	1	0.627	1	T	-0.0717	T	-0.0677	1	0	1	1	0	1		0	1	1	0	1
rs4704969	5	158273031	T	A	0.485	0.4808	0.980774	0.519	0.977	A	-0.0504			0	1	0	1	1	1		1	0	1	1	1
rs10074269	5	169591460	T	C	0.4885	0.4746	0.998062	0.53	0.984	C	0.0415	C	0.0412	1	0	1	1	0	1		0	1	1	0	1
rs6864691	5	173358154	G	A	0.3108	0.3164	0.990795	0.716	0.972	A	0.0297	A	0.0365	1	0	1	1	0	1		0	1	1	0	1
	5	176134882	T	C	0.4868	0.4842	0.995889	0.5	0.884	C	0.0228	C	0.0363	1	0	1	1	0	1		0	1	1	0	1
rs418053	6	13713366	G	C	0.3954	0.4084	0.999034	0.602	0.998	C	-0.0465	C	-0.0553	1	0	1	1	0	1		0	1	1	0	1
rs3819405	6	16399557	C	T	0.3355	0.3491	1	0.661	0.713	T	-0.0395	T	-0.0373	1	0	1	1	0	1		0	1	1	0	1
rs12211970	6	18783140	G	A	0.301	0.3043	0.999027	0.304	0.998	A	0.0233	A	0.0326	1	0	1	1	0	1		0	1	1	0	1
rs769485514	6	20537845	CA	C	0.3351	0.3365	0.905496	0.642	0.87	C	-0.0393	C	-0.0391	1	0	1	1	0	1		0	1	1	0	1
rs9358466	6	21923810	T	C	0.3077	0.3238	0.998348	0.701	0.988	C	-0.0304	C	-0.0321	1	0	1	1	0	1		0	1	1	0	1
rs34196306	6	27425644	G	C	0.0001404	0	0.977998			C	-0.0747	C	-0.0737	1	0	1	1	0	1		0	0	0	0	0
rs3131073	6	28920972	G	A	0.0002809	0	1			A	-0.0646			0	1	0	1	1	1		0	0	0	0	0
rs111342015	6	43227141	G	A	0.007163	0.007094	0.974537	0.998	0.956	A	-0.0571	A	-0.064	1	0	1	1	0	1		0	1	1	0	1
rs10623112	6	82263549	AAT	A	0.368	0.3636	0.933324	0.619	0.906	A	0.0455	A	0.0477	1	0	1	1	0	1		0	1	1	0	1
rs1410612422	6	85912194	CAA	C	0.0007022	0.0001478	0.679881			C	0.0555	C	0.0762	1	0	1	1	0	1		0	0	0	0	0
rs73754909	6	87803819	T	C	0.2598	0.261	0.966489	0.755	0.876	C	0.0282	C	0.0383	1	0	1	1	0	1		0	1	1	0	1
rs55941023	6	130341728	C	CT	0.1055	0.106	0.973246	0.081	0.97	CT	0.0455	CT	0.0472	1	0	1	1	0	1		0	1	1	0	1
rs6569648	6	130349119	C	T	0.06994	0.07301	1	0.071	1	T	0.0512			0	1	0	1	1	1		1	0	1	1	1
rs7740107	6	130374461	T	A	0.05857	0.06847	0.986112	0.04	1	A	0.0471			0	1	0	1	1	1		1	0	1	1	1
rs2121348	6	149595505	T	C	0.3891	0.4107	0.988721	0.586	0.992	C	-0.0417	C	-0.0476	1	0	1	1	0	1		0	1	1	0	1
rs6913578	6	151949806	A	C	0.3987	0.3506	1	0.649	0.997	C	0.0935	C	0.0703	1	0	1	1	0	1		0	1	1	0	1
rs60954078	6	151955914	A	G	0.3566	0.3087	1	0.67	1	G	0.1817	G	0.1449	1	0	1	1	0	1		0	1	1	0	1
rs77523078	6	152022664	CAAAAAAA	C	0.4005	0.3872	0.803337	0.595	0.717	C	0.0602	C	0.0137	1	0	1	1	0	1		0	1	1	0	1
rs851984	6	152023191	G	A	0.1263	0.1191	1	0.882	0.982	A	0.0556	A	0.0626	1	0	1	1	0	1		0	1	1	0	1
rs6904031	6	152055978	A	T	0.07711	0.07242	0.973655	0.925	0.968	T	0.1314	T	0.074	1	0	1	1	0	1		0	1	1	0	1
rs910416	6	152432902	C	T	0.4417	0.4542	1	0.456	0.961	T	0.0663	T	0.0649	1	0	1	1	0	1		0	1	1	0	1
rs9364472	6	169006947	C	G	0.4	0.4169	0.819096	0.602	0.844	G	-0.0244	G	-0.0308	1	0	1	1	0	1		0	1	1	0	1
rs6940159	6	170332621	T	C	0.1837	0.1673	0.959994	0.851	0.833	C	0.033	C	0.0373	1	0	1	1	0	1		0	1	1	0	1
rs7971	7	21940960	A	G	0.1787	0.1893	0.989409	0.813	1	G	-0.0365	G	-0.0467	1	0	1	1	0	1		0	1	1	0	1
rs289997	7	25569548	C	T	0.2245	0.224	0.843359	0.761	0.882	T	-0.0448	T	-0.0486	1	0	1	1	0	1		0	1	1	0	1
rs74765302	7	28869017	G	A	0.003652	0.004138	0.942558			A	-0.048	A	-0.0572	1	0	1	1	0	1		0	0	0	0	0
rs13244925	7	55192256	A	C	0.3159	0.3126	1	0.284	0.857	C	-0.0287	C	-0.0349	1	0	1	1	0	1		0	1	1	0	1
	7	91459189	A	ATT	0.1775	0.1732	0.945497	0.85	0.961	ATT	0.0434	ATT	0.0452	1	0	1	1	0	1		0	1	1	0	1
rs148672561	7	91469031	C	T	0.1829	0.1781	0.997768	0.844	0.995	T	0.0374			0	1	0	1	1	1		1	0	1	1	1
rs10231350	7	91808499	G	T	0.224	0.2127	0.998741	0.804	0.996	T	0.0402			0	1	0	1	1	1		1	0	1	1	1
rs17268829	7	94113799	T	C	0.2594	0.2486	0.998697	0.757	1	C	0.0495	C	0.0449	1	0	1	1	0	1		0	1	1	0	1
rs4439053	7	98005235	G	A	0.1904	0.1942	1	0.819	0.84	A	-0.0417	A	-0.0467	1	0	1	1	0	1		0	1	1	0	1
rs111963714	7	99948655	T	G	0.04494	0.04302	0.973083	0.963	0.965	G	0.0333	G	0.042	1	0	1	1	0	1		0	1	1	0	1
rs71559437	7	101552440	G	A	0.07683	0.07922	0.992683	0.932	0.964	A	-0.0686	A	-0.0568	1	0	1	1	0	1		0	1	1	0	1
rs7800548	7	102481842	T	C	0.3925	0.3967	0.991522	0.402	0.987	C	0.0322	C	0.0418	1	0	1	1	0	1		0	1	1	0	1
rs12706954	7	130656911	C	T	0.2704	0.2738	0.898133	0.721	0.78	T	-0.0463	T	-0.0476	1	0	1	1	0	1		0	1	1	0	1
rs68056147	7	130674481	G	A	0.2824	0.2626	1	0.744	1	A	0.0501	A	0.0416	1	0	1	1	0	1		0	1	1	0	1
rs73160865	7	139943702	CT	C	0.4516	0.4532	0.967328	0.459	0.959	C	0.0532	C	0.0582	1	0	1	1	0	1		0	1	1	0	1
rs62485509	7	144048902	G	T	0.05418	0.05355	0.906503	0.959	0.914	T	-0.0545	T	-0.0563	1	0	1	1	0	1		0	1	1	0	1
rs66823261	8	170692	T	C	0.2012	0.2072	0.957943	0.802	1	C	0.041	C	0.0477	1	0	1	1	0	1		0	1	1	0	1
rs1319010471	8	17787610	CT	C	0.3417	0.338	0.83873	0.646	0.741	C	-0.0308	C	-0.0377	1	0	1	1	0	1		0	1	1	0	1
rs1028016	8	23447496	A	G	0.1855	0.172	1	0.154	0.983	G	-0.0287	G	-0.0389	1	0	1	1	0	1		0	1	1	0	1
rs310295	8	23663653	C	A	0.3412	0.3294	0.999408	0.678	0.99	A	0.0334	A	0.0335	1	0	1	1	0	1		0	1	1	0	1
rs7461959	8	29505311	G	A	0.2993	0.2814	1	0.285	0.992	A	-0.0563			0	1	0	1	1	1		1	0	1	1	1
rs9693444	8	29509616	A	C	0.2975	0.277	1	0.284	0.994	C	-0.0626	C	-0.0601	1	0	1	1	0	1		0	1	1	0	1
rs13365225	8	36858483	A	G	0.3074	0.3178	1	0.667	1	G	-0.0767	G	-0.076	1	0	1	1	0	1		0	1	1	0	1
rs1511243	8	76230943	A	G	0.02809	0.02926	0.997938	0.022	0.898	G	0.0778	G	0.0755	1	0	1	1	0	1		0	1	1	0	1
rs72658084	8	76333056	C	T	0.003652	0.003695	1	1	1	T	0.1192	T	0.1129	1	0	1	1	0	1		0	1	1	0	1
rs1533366	8	76378165	G	T	0.267	0.2598	1	0.74	1	T	-0.0433	T	-0.0391	1	0	1	1	0	1		0	1	1	0	1
rs62517052	8	102483100	T	C	0.007303	0.007392	0.740872	0.998	0.614	C	0.0611	C	0.0593	1	0	1	1	0	1		0	1	1	0	1
rs12546444	8	106358620	A	T	0.1306	0.1253	0.978815	0.873	0.976	T	-0.0717	T	-0.0745	1	0	1	1	0	1		0	1	1	0	1
rs13267382	8	117209548	A	G	0.4681	0.4741	1	0.51	1	G	-0.0437	G	-0.0417	1	0	1	1	0	1		0	1	1	0	1
rs62526620	8	120862186	A	G	0.03385	0.0405	0.982138	0.973	0.969	G	0.0387	G	0.0527	1	0	1	1	0	1		0	1	1	0	1
rs35542655	8	124563705	T	C	0.1945	0.1863	0.982179	0.806	0.921	C	0.0567	C	0.0477	1	0	1	1	0	1		0	1	1	0	1
rs12541094	8	124571581	G	A	0.3917	0.3871	0.988264	0.626	0.963	A	0.0349	A	0.034	1	0	1	1	0	1		0	1	1	0	1
rs7842619	8	124739913	T	G	0.2697	0.2709	0.958515	0.749	0.995	G	0.0444	G	0.0466	1	0	1	1	0	1		0	1	1	0	1
rs1815412833	8	128213561	C	CA	0.1271	0.1375	1	0.884	0.641	CA	-0.0417	CA	-0.043	1	0	1	1	0	1		0	1	1	0	1
rs670725	8	128347157	A	C	0.4551	0.4291	1	0.554	0.999	C	0.0995			0	1	0	1	1	0		1	0	1	1	0
rs12550713	8	128370949	C	G	0.5042	0.4864	0.999148	0.506	0.992	G	0.1031	G	0.0642	1	0	1	1	0	1		0	1	1	0	1
rs10096351	8	128372172	A	G	0.2437	0.2527	0.99822	0.245	0.992	G	0.1055	G	0.0597	1	0	1	1	0	1		0	1	1	0	1
rs6988647	8	128377656	T	C	0.2271	0.2359	1	0.77	0.991	C	-0.1045			0	1	0	1	1	1		1	0	1	1	1
rs1016578	8	129199566	G	A	0.2119	0.2059	1	0.797	0.993	A	0.0611	A	0.0615	1	0	1	1	0	1		0	1	1	0	1
rs7830152	8	143669254	A	G	0.1658	0.165	0.896844	0.145	0.788	G	-0.0216	G	-0.0346	1	0	1	1	0	1		0	1	1	0	1
rs10975870	9	6880263	A	G	0.004213	0.00473	1	0.997	0.688	G	0.0188	G	0.0348	1	0	1	1	0	1		0	1	1	0	1
rs1199371770	9	21964882	CAAAA	C	0.2331	0.2242	0.906781	0.777	0.893	C	0.0695	C	0.055	1	0	1	1	0	1		0	1	1	0	1
rs2811710	9	21991923	C	T	0.3537	0.3365	1	0.666	0.962	T	0.0543			0	1	0	1	1	1		1	0	1	1	1
rs17694493	9	22041998	C	G	0.02542	0.01862	1	0.981	1	G	0.0553	G	0.0289	1	0	1	1	0	1		0	1	1	0	1
rs4880038	9	36928288	T	C	0.2876	0.2809	0.98431	0.248	0.952	C	0.0249	C	0.0249	1	0	1	1	0	1		0	1	1	0	1
rs665889	9	87782211	T	C	0.2069	0.2223	1	0.204	1	C	0.0206	C	0.0361	1	0	1	1	0	1		0	1	1	0	1
rs10120432	9	98362587	T	C	0.3058	0.3068	0.980291	0.706	0.976	C	0.0482	C	0.0576	1	0	1	1	0	1		0	1	1	0	1
rs1829730796	9	110303808	TAA	T	0.4355	0.4313	0.993964	0.566	0.966	T	0.0853	T	0.0797	1	0	1	1	0	1		0	1	1	0	1
rs10816625	9	110837073	A	G	0.3729	0.3733	1	0.605	1	G	0.1094	G	0.1158	1	0	1	1	0	1		0	1	1	0	1
rs13294895	9	110837176	C	T	0.02753	0.02217	1	0.987	1	T	0.0678	T	0.0653	1	0	1	1	0	1		0	1	1	0	1
rs7848334	9	110849525	G	T	0.01306	0.01108	1	0.01	0.533	T	0.0845	T	0.0153	1	0	1	1	0	1		0	1	1	0	1
rs630965	9	110885479	C	T	0.07472	0.07493	1	0.071	0.921	T	0.0992	T	0.0877	1	0	1	1	0	1		0	1	1	0	1
rs7026944	9	110891253	A	G	0.0368	0.03473	1	0.98	0.973	G	0.0678			0	1	0	1	1	1		1	0	1	1	1
rs575270	9	110902100	T	C	0.4749	0.4858	0.997273	0.484	0.963	C	0.0915			0	1	0	1	0	0		1	0	1	0	0
rs677872	9	110914540	A	G	0.4485	0.4561	1	0.472	0.99	G	0.0849			0	1	0	1	1	1		1	0	1	1	1
rs1895062	9	119313486	A	G	0.2826	0.2751	0.983564	0.72	0.966	G	-0.049	G	-0.0462	1	0	1	1	0	1		0	1	1	0	1
rs3861871	9	129424719	A	G	0.4311	0.418	0.906651	0.423	0.835	G	-0.0336	G	-0.0382	1	0	1	1	0	1		0	1	1	0	1
rs550057	9	136146597	C	T	0.1858	0.1813	0.998472	0.819	1	T	0.0333	T	0.04	1	0	1	1	0	1		0	1	1	0	1
rs55910451	10	5794652	A	G	0.1508	0.1443	1	0.851	0.991	G	0.0377	G	0.047	1	0	1	1	0	1		0	1	1	0	1
rs10796139	10	13892298	G	A	0.3771	0.3825	1	0.341	0.943	A	0.029	A	0.0371	1	0	1	1	0	1		0	1	1	0	1
rs11012725	10	21793824	C	T	0.09719	0.09858	1	0.921	0.957	T	0.0491			0	1	0	1	0	0		1	0	1	0	0
rs12256551	10	21799726	A	C	0.0957	0.09846	0.978664	0.921	0.943	C	0.0504			0	1	0	1	1	1		1	0	1	1	1
rs7072776	10	22032942	A	G	0.06615	0.06444	1	0.048	1	G	-0.0618	G	-0.058	1	0	1	1	0	1		0	1	1	0	1
rs762131501	10	22477776	ACC	A	0.01039	0.01064	0.987815	0.994	0.967	A	0.1885	A	0.1687	1	0	1	1	0	1		0	1	1	0	1
	10	22861490	A	C	0.06074	0.05768	0.940778	0.061	0.921	C	0.0715	C	0.0875	1	0	1	1	0	1		0	1	1	0	1
rs2384736	10	38523626	C	A	0.467	0.4664	0.993984	0.481	0.967	A	0.0319	A	0.0404	1	0	1	1	0	1		0	1	1	0	1
rs10995201	10	64299890	A	G	0.02093	0.01907	0.991317	0.982	0.924	G	-0.1317	G	-0.1345	1	0	1	1	0	1		0	1	1	0	1
rs6479868	10	64819996	G	T	0.1569	0.1629	1	0.831	1	T	0.03	T	0.0472	1	0	1	1	0	1		0	1	1	0	1
rs111833376	10	71335574	C	T	0.106	0.09885	0.905904	0.914	0.734	T	-0.022	T	-0.0404	1	0	1	1	0	1		0	1	1	0	1
rs719338	10	80851257	G	T	0.4011	0.3974	1	0.388	1	T	-0.079	T	-0.0805	1	0	1	1	0	1		0	1	1	0	1
rs4980029	10	80886726	A	G	0.4576	0.4403	1	0.543	0.973	G	0.0767	G	0.0762	1	0	1	1	0	1		0	1	1	0	1
rs4980030	10	80886835	T	C	0.4149	0.3976	1	0.586	0.983	C	0.0761			0	1	0	1	0	0		1	0	1	0	0
rs72816252	10	80889806	A	G	0.4153	0.3971	1	0.588	0.989	G	0.0762			0	1	0	1	1	1		1	0	1	1	1
rs1231420016	10	95292187	CAA	C	0.3472	0.35	0.914473	0.34	0.908	C	-0.0465	C	-0.0512	1	0	1	1	0	1		0	1	1	0	1
rs10885405	10	114777670	C	T	0.04747	0.04567	1	0.98	0.992	T	0.0465	T	0.0472	1	0	1	1	0	1		0	1	1	0	1
rs12250948	10	115128491	T	C	0.234	0.2317	1	0.784	1	C	-0.0576	C	-0.0592	1	0	1	1	0	1		0	1	1	0	1
rs56150151	10	115178851	A	G	0.09958	0.09592	0.998638	0.906	0.998	G	0.048			0	1	0	1	1	1		1	0	1	1	1
rs9421410	10	123095209	G	A	0.3896	0.397	0.993985	0.593	0.977	A	-0.0466	A	-0.0538	1	0	1	1	0	1		0	1	1	0	1
rs45631580	10	123340107	A	G	0.1119	0.1067	0.997496	0.891	0.994	G	-0.1254	G	0.1508	1	0	1	1	0	1		0	1	1	0	1
rs947381453	10	123340431	GC	G	0.4888	0.4472	0.998588	0.449	0.996	G	-0.2433	G	-0.2408	1	0	1	1	0	1		0	1	1	0	1
rs11599804	10	123340664	G	A	0.2949	0.2724	1	0.734	0.992	A	0.2354			0	1	0	1	1	1		1	0	1	1	1
rs45631563	10	123349324	A	T	0.008291	0.005473	0.696191	0.99	0.697	T	-0.1976	T	-0.2609	1	0	1	1	0	1		0	1	1	0	1
rs7394715	11	433617	T	C	0.002388	0.001478	0.943604	0.001	0.757	C	-0.0358	C	-0.0437	1	0	1	1	0	1		0	1	1	0	1
rs4963156	11	780827	C	T	0.2439	0.2436	0.971935	0.755	0.941	T	0.0359			0	1	0	1	1	1		1	0	1	1	1
rs6597981	11	803017	A	G	0.2326	0.2354	0.997158	0.764	1	G	0.0439	G	0.0457	1	0	1	1	0	1		0	1	1	0	1
rs28710291	11	805302	G	A	0.408	0.4201	0.984939	0.409	0.964	A	0.0401			0	1	0	1	1	1		1	0	1	1	1
	11	824987	CTGCA	C	0.4183	0.4299	0.927055	0.422	0.901	C	0.0426			0	1	0	1	1	1		1	0	1	1	1
rs4980386	11	1895708	C	A	0.3375	0.3082	1	0.296	0.984	A	-0.0806	A	-0.0762	1	1	1	1	1	1		1	1	1	1	1
rs4980383	11	1902097	C	T	0.1705	0.1504	0.974148	0.873	0.97	T	0.0759			0	1	0	1	1	1		1	0	1	1	1
rs7105710	11	1918083	T	C	0.2325	0.2282	0.951431	0.754	0.931	C	0.0419			0	1	0	1	1	1		1	0	1	1	1
rs3781956	11	1945884	G	A	0.419	0.402	1	0.373	1	A	-0.0719			0	1	0	1	0	0		1	0	1	0	0
rs540710	11	1947575	C	A	0.4149	0.3968	0.996804	0.367	0.979	A	-0.0726			0	1	0	1	1	1		1	0	1	1	1
rs7125631	11	1948186	T	C	0.2119	0.1994	1	0.829	0.934	C	0.0616			0	1	0	1	1	1		1	0	1	1	1
rs739905	11	1980360	G	C	0.4226	0.4124	1	0.573	0.966	C	0.0384			0	1	0	1	1	1		1	0	1	1	1
	11	1989835	TCA	T	0.2294	0.2332	0.981082	0.776	0.958	T	-0.0567			0	1	0	1	1	1		1	0	1	1	1
rs2075744	11	2018449	A	G	0.3146	0.3151	0.985121	0.662	0.983	G	0.0373			0	1	0	1	0	0		1	0	1	0	0
rs2839698	11	2018853	G	A	0.3144	0.3151	0.985711	0.663	0.985	A	0.0369			0	1	0	1	0	0		1	0	1	0	0
rs4930101	11	2021859	G	T	0.3134	0.3139	0.98639	0.664	0.989	T	0.0369			0	1	0	1	1	1		1	0	1	1	1
rs10832963	11	18664241	T	G	0.4637	0.4663	0.937245	0.482	0.974	G	0.0331	G	0.0461	1	0	1	1	0	1		0	1	1	0	1
rs4472923	11	42844441	C	T	0.2344	0.2344	1	0.781	0.978	T	-0.014	T	-0.0336	1	0	1	1	0	1		0	1	1	0	1
rs10838267	11	44368892	G	A	0.3192	0.3284	0.993592	0.688	0.993	A	0.0319	A	0.0374	1	0	1	1	0	1		0	1	1	0	1
rs77047825	11	46318032	C	G	0.0005618	0.0005915	0.539297			G	-0.046	G	-0.0748	1	0	1	1	0	1		0	0	0	0	0
rs12146493	11	65547333	G	A	0.3354	0.3195	0.993497	0.661	1	A	0.0411			0	1	0	1	1	1		1	0	1	1	1
rs12287832	11	65553492	C	A	0.108	0.1001	0.997722	0.903	0.987	A	0.0535	A	0.0425	1	0	1	1	0	1		0	1	1	0	1
rs10896047	11	65572431	G	A	0.2403	0.2414	0.999822	0.791	0.992	A	-0.0425	A	-0.0347	1	0	1	1	0	1		0	1	1	0	1
rs1858583425	11	65601644	GGTGGTGTGTGTGTGTCTGTGTGTGT	G	0.236	0.2377	0.989233	0.793	0.991	G	-0.0449			0	1	0	1	0	0		1	0	1	0	0
rs7107912	11	65603252	G	A	0.2396	0.2405	1	0.792	0.991	A	-0.0375			0	1	0	1	1	1		1	0	1	1	1
rs1939212	11	65626701	C	T	0.3639	0.3705	1	0.326	0.982	T	0.0405			0	1	0	1	1	1		1	0	1	1	1
rs12806952	11	69263864	C	T	0.3726	0.3719	1	0.664	0.885	T	-0.0426			0	1	0	1	1	1		1	0	1	1	1
rs35039974	11	69328130	A	T	0.211	0.2106	0.9213	0.797	0.869	T	-0.0662	T	-0.0423	1	0	1	1	0	1		0	1	1	0	1
rs493786	11	69329674	C	T	0.2566	0.2569	1	0.766	0.888	T	0.0623			0	1	0	1	1	1		1	0	1	1	1
rs661204	11	69330983	G	A	0.02935	0.02143	0.999534	0.992	1	A	0.2144	A	0.1022	1	0	1	1	0	1		0	1	1	0	1
rs78540526	11	69331418	C	T	0.01546	0.01124	0.932566	0.998	1	T	0.2758	T	0.1782	1	0	1	1	0	1		0	1	1	0	1
rs585568	11	69345336	A	G	0.2942	0.287	1	0.282	0.994	G	-0.0627			0	1	0	1	1	1		1	0	1	1	1
rs7125780	11	103614438	T	G	0.348	0.3427	0.994801	0.358	0.992	G	0.0153	G	0.0147	1	0	1	1	0	1		0	1	1	0	1
rs1591459760	11	108267402	C	CA	0.4097	0.4061	0.999511	0.614	0.992	CA	-0.0007	CA	-0.0022	1	0	1	1	0	1		0	1	1	0	1
rs610437	11	111696440	T	C	0.2553	0.2459	0.998741	0.234	0.996	C	-0.0329	C	-0.0396	1	0	1	1	0	1		0	1	1	0	1
rs625145	11	116727936	A	T	0.1747	0.1822	0.9992	0.835	1	T	-0.0317	T	-0.0423	1	0	1	1	0	1		0	1	1	0	1
rs7121616	11	122966626	A	G	0.3532	0.3661	0.997216	0.626	0.992	G	-0.0314	G	-0.0383	1	0	1	1	0	1		0	1	1	0	1
rs7939702	11	129243417	T	G	0.03441	0.03104	0.992567	0.036	0.977	G	-0.0445	G	-0.0543	1	0	1	1	0	1		0	1	1	0	1
rs11822830	11	129461016	A	G	0.4647	0.4735	1	0.495	0.998	G	0.0483	G	0.0453	1	0	1	1	0	1		0	1	1	0	1
rs797736	12	293626	A	G	0.4511	0.45	0.995026	0.555	0.954	G	0.0294	G	0.0401	1	0	1	1	0	1		0	1	1	0	1
rs12422552	12	14413931	G	C	0.3056	0.2907	1	0.71	1	C	0.0552	C	0.0484	1	1	1	1	1	1		1	1	1	1	1
rs11055888	12	14418826	A	G	0.2305	0.2291	0.997207	0.771	0.972	G	0.0537			0	1	0	1	0	0		1	0	1	0	0
rs4764072	12	14422475	C	G	0.2729	0.2697	1	0.758	0.899	G	0.0521			0	1	0	1	1	1		1	0	1	1	1
rs788458	12	28149568	C	T	0.1751	0.1927	1	0.804	0.991	T	-0.1495	T	-0.062	1	0	1	1	0	1		0	1	1	0	1
rs7297051	12	28174817	C	T	0.2086	0.2272	1	0.773	1	T	-0.1204	T	-0.0856	1	0	1	1	0	1		0	1	1	0	1
rs11049431	12	28347382	C	T	0.01785	0.01655	0.927477			T	-0.0687	T	-0.0521	1	0	1	1	0	1		0	0	0	0	0
rs12370338	12	28639720	A	G	0.03933	0.03754	1	0.969	0.999	G	-0.0518			0	1	0	1	1	1		1	0	1	1	1
rs1027113	12	29140260	G	A	0.2169	0.2278	0.990946	0.244	0.971	A	0.0713	A	0.0647	1	0	1	1	0	1		0	1	1	0	1
rs2277339	12	57146069	T	G	0.1716	0.1873	1	0.797	1	G	-0.0435	G	-0.0579	1	0	1	1	0	1		0	1	1	0	1
rs2870876	12	70798355	A	T	0.3477	0.3298	0.98472	0.639	0.973	T	0.0343	T	0.0469	1	0	1	1	0	1		0	1	1	0	1
	12	83064195	G	GA	0.1727	0.1648	0.93829	0.841	0.875	GA	0.0552	GA	0.0671	1	0	1	1	0	1		0	1	1	0	1
rs10862899	12	85004551	C	T	0.1292	0.1383	0.935606	0.892	0.992	T	0.0339	T	0.0348	1	0	1	1	0	1		0	1	1	0	1
rs17356907	12	96027759	A	G	0.2546	0.2453	1	0.747	1	G	-0.0898	G	-0.0867	1	0	1	1	0	1		0	1	1	0	1
rs7132703	12	103097887	C	T	0.005056	0.003991	0.958238			T	0.0402	T	0.0546	1	0	1	1	0	1		0	0	0	0	0
rs11065822	12	111600134	G	T	0.003933	0.003104	1	0.999	0.456	T	-0.0351	T	-0.0442	1	0	1	1	0	1		0	1	1	0	1
rs1061657	12	115108136	T	C	0.458	0.4503	1	0.54	0.923	C	0.0434	C	0.0465	1	0	1	1	0	1		0	1	1	0	1
rs11067551	12	115796577	A	G	0.2757	0.2791	0.989681	0.739	0.993	G	-0.0439	G	-0.0428	1	0	1	1	0	1		0	1	1	0	1
rs10850502	12	115831307	T	C	0.3558	0.3667	1	0.666	0.993	C	-0.0709			0	1	0	1	1	1		1	0	1	1	1
rs2454399	12	115835836	T	C	0.2639	0.2753	1	0.752	1	C	-0.0823	C	-0.0813	1	0	1	1	0	1		0	1	1	0	1
rs206966	12	120832146	C	T	0.07949	0.08454	1	0.937	1	T	0.0487	T	0.0516	1	0	1	1	0	1		0	1	1	0	1
rs56404467	13	32839990	G	A	0.001685	0.001921	1			A	0.156	A	0.0424	1	0	1	1	0	1		0	0	0	0	0
rs11571833	13	32972626	A	T	0.0007022	0.0005912	1	1	1	T	0.2727	T	0.2687	1	0	1	1	0	1		0	1	1	0	1
rs9315973	13	43501356	A	G	0.4084	0.4019	0.950682	0.425	0.947	G	0.0367	G	0.0517	1	0	1	1	0	1		0	1	1	0	1
rs12870942	13	73806982	T	C	0.2719	0.2439	1	0.734	0.813	C	0.0391	C	0.0345	1	0	1	1	0	1		0	1	1	0	1
rs2181965	13	73960952	A	G	0.01489	0.01463	1	0.006	0.936	G	0.0441	G	0.0399	1	0	1	1	0	1		0	1	1	0	1
rs1018465	14	37122966	G	C	0.394	0.3812	0.999706	0.368	0.999	C	-0.0456			0	1	0	1	1	1		1	0	1	1	1
rs34914085	14	37128564	C	A	0.2728	0.2861	1	0.702	0.994	A	-0.072	A	-0.0733	1	0	1	1	0	1		0	1	1	0	1
rs2253012	14	37228504	C	T	0.118	0.12	0.998158	0.896	0.977	T	0.0433	T	0.039	1	0	1	1	0	1		0	1	1	0	1
rs11850946	14	68461832	T	C	0.0361	0.03651	1	0.98	0.994	C	0.0474			0	1	0	1	0	0		1	0	1	0	0
rs12437178	14	68471409	C	T	0.1081	0.1061	0.999786	0.905	0.998	T	0.0477			0	1	0	1	1	1		1	0	1	1	1
rs72725186	14	68540256	T	C	0.03455	0.03547	1	0.98	0.991	C	0.0528			0	1	0	1	1	1		1	0	1	1	1
rs2588809	14	68660428	T	C	0.03272	0.03562	1	0.018	1	C	-0.0628	C	-0.0474	1	0	1	1	0	1		0	1	1	0	1
rs1274637	14	68666429	C	G	0.03188	0.03547	0.991653	0.982	0.997	G	0.0627			0	1	0	1	1	1		1	0	1	1	1
rs73276281	14	68887380	A	G	0.03624	0.03813	0.99952	0.964	0.999	G	-0.0446			0	1	0	1	1	1		1	0	1	1	1
rs11624333	14	68979835	T	C	0.0493	0.04848	1	0.957	1	C	-0.0968	C	-0.0911	1	0	1	1	0	1		0	1	1	0	1
rs1214352205	14	91751788	TC	T	0.4681	0.462	1	0.54	0.971	T	0.0482	T	0.038	1	0	1	1	0	1		0	1	1	0	1
rs941764	14	91841069	A	G	0.1448	0.1441	1	0.87	0.992	G	0.0463	G	0.0513	1	0	1	1	0	1		0	1	1	0	1
rs2295882	14	91874956	T	C	0.02725	0.02882	0.969975	0.979	1	C	-0.0492			0	1	0	1	1	1		1	0	1	1	1
rs78440108	14	93070286	C	T	0.01236	0.01227	1	0.998	1	T	-0.0595	T	-0.0577	1	0	1	1	0	1		0	1	1	0	1
rs4983544	14	105213978	T	G	0.325	0.3392	0.948479	0.334	0.96	G	0.0353	G	0.0399	1	0	1	1	0	1		0	1	1	0	1
rs187010898	15	46680811	C	A	0.0002809	0.0001478	0.454018			A	-0.1306	A	-0.1973	1	0	1	1	0	1		0	0	0	0	0
rs4774565	15	50694306	A	G	0.4947	0.4918	0.857036	0.477	1	G	-0.0329	G	-0.0417	1	0	1	1	0	1		0	1	1	0	1
rs8042593	15	66630569	G	A	0.2216	0.2224	0.971735	0.195	0.998	A	-0.0259	A	-0.0369	1	0	1	1	0	1		0	1	1	0	1
rs35874463	15	67457698	A	G	0.002669	0.002956	1			G	0.0672	G	0.0782	1	0	1	1	0	1		0	0	0	0	0
rs8035987	15	75750383	T	C	0.3575	0.3789	0.924483	0.651	0.911	C	-0.0364	C	-0.0413	1	0	1	1	0	1		0	1	1	0	1
rs2290202	15	91512267	G	T	0.4624	0.4769	1	0.507	0.996	T	-0.0728	T	-0.0589	1	0	1	1	0	1		0	1	1	0	1
rs28584391	15	91523763	T	G	0.4713	0.4867	0.98836	0.495	0.98	G	-0.0667			0	1	0	1	0	0		1	0	1	0	0
rs12594752	15	91531995	C	T	0.4588	0.4746	1	0.506	1	T	-0.0729			0	1	0	1	1	1		1	0	1	1	1
rs144767203	15	100905819	A	C	0.2191	0.228	0.933402	0.781	0.951	C	-0.0507	C	-0.0608	1	0	1	1	0	1		0	1	1	0	1
rs568870518	16	4008542	CAAAAA	C	0.06694	0.06598	0.767825	0.069	0.735	C	-0.0281	C	-0.0329	1	0	1	1	0	1		0	1	1	0	1
rs11076805	16	4106788	C	A	0.09986	0.1038	0.967028	1	1	A	-0.0322	A	-0.03	1	0	1	1	0	1		0	1	1	0	1
rs12709163	16	6963972	C	G	0.12	0.1209	0.932535	0.113	0.937	G	0.0151	G	0.0354	1	0	1	1	0	1		0	1	1	0	1
rs34872983	16	10706580	G	A	0.2707	0.2717	0.985106	0.721	0.956	A	-0.0683	A	-0.074	1	0	1	1	0	1		0	1	1	0	1
rs75753503	16	23007047	G	T	0.02065	0.02351	0.83613	0.965	0.975	T	0.0686	T	0.1218	1	0	1	1	0	1		0	1	1	0	1
rs35668161	16	52538825	C	A	0.2185	0.1794	0.998021	0.813	0.976	A	0.2101	A	0.1147	1	0	1	1	0	1		0	1	1	0	1
rs3803661	16	52586477	A	G	0.381	0.3995	1	0.642	0.999	G	-0.2035			0	1	0	1	1	0		1	0	1	1	0
rs4784227	16	52599188	C	T	0.2903	0.2445	1	0.755	1	T	0.2153	T	0.107	1	0	1	1	0	1		0	1	1	0	1
rs55872725	16	53809123	C	T	0.1531	0.1602	1	0.874	1	T	-0.0623	T	-0.0704	1	0	1	1	0	1		0	1	1	0	1
rs17219084	16	53855600	A	G	0.2211	0.2467	1	0.778	0.958	G	-0.0451			0	1	0	1	1	0		1	0	1	1	0
rs6499648	16	53861139	C	T	0.2934	0.2894	1	0.298	0.994	T	-0.0432	T	-0.0338	1	0	1	1	0	1		0	1	1	0	1
rs7184573	16	53861592	G	A	0.1886	0.2099	0.999639	0.82	0.971	A	-0.047	A	-0.0337	1	0	1	1	0	1		0	1	1	0	1
rs28539243	16	54682064	G	A	0.3913	0.4016	1	0.408	1	A	0.0486	A	0.0477	1	0	1	1	0	1		0	1	1	0	1
rs7500067	16	80648296	A	G	0.2656	0.2632	0.999948	0.732	0.989	G	0.0785	G	0.0839	1	0	1	1	0	1		0	1	1	0	1
rs9931038	16	85145977	T	C	0.158	0.1585	0.961577	0.852	0.656	C	-0.0108	C	-0.0211	1	0	1	1	0	1		0	1	1	0	1
rs12449271	16	87086492	T	C	0.1848	0.1841	0.982043	0.808	0.972	C	-0.0415	C	-0.0469	1	0	1	1	0	1		0	1	1	0	1
rs79461387	17	29168077	G	T	0.1107	0.1163	0.986943	0.878	0.975	T	-0.0444	T	-0.0568	1	0	1	1	0	1		0	1	1	0	1
rs150537328	17	39251123	T	C	0.002949	0.002808	0.748101			C	0.0642	C	0.0799	1	0	1	1	0	1		0	0	0	0	0
rs11296	17	40127060	T	C	0.0007022	0	1			C	0.0153	C	0.0174	1	0	1	1	0	1		0	0	0	0	0
rs17881320	17	40485239	G	T	0.006884	0.006505	0.893121	0.992	0.555	T	-0.0598	T	-0.0571	1	0	1	1	0	1		0	1	1	0	1
rs149370081	17	40744470	G	A	0.0001404	0	0.952493			A	0.1705	A	0.2017	1	0	1	1	0	1		0	0	0	0	0
rs1215623266	17	43212339	C	CT	0.1033	0.1068	0.921021	0.901	0.897	CT	0.0312	CT	0.0438	1	0	1	1	0	1		0	1	1	0	1
rs411305	17	43687393	C	T	0.003933	0.00414	0.938539	0.999	0.87	T	-0.0532			0	1	0	1	0	0		1	0	1	0	0
rs56200760	17	43772018	G	T	0.004354	0.004582	1	0.999	0.987	T	-0.0477			0	1	0	1	0	0		1	0	1	0	0
	17	43777957	AATC	A	0.004354	0.004582	1	0.999	0.884	A	-0.047			0	1	0	1	1	1		1	0	1	1	1
rs62056909	17	43783803	A	G	0.004073	0.004582	1	0.999	0.982	G	-0.048			0	1	0	1	0	0		1	0	1	0	0
rs2060530453	17	43789413	CT	C	0.004354	0.004582	1	0.999	0.968	C	-0.0471			0	1	0	1	0	0		1	0	1	0	0
rs4479288	17	43793828	G	A	0.004354	0.004582	1	0.999	0.969	A	-0.0487			0	1	0	1	0	0		1	0	1	0	0
rs62054421	17	43816657	G	A	0.004494	0.004582	0.999667	0.999	0.893	A	-0.049			0	1	0	1	0	0		1	0	1	0	0
rs79730878	17	43849415	T	C	0.004355	0.00473	0.915625	0.999	0.819	C	-0.0475			0	1	0	1	0	0		1	0	1	0	0
rs55660209	17	43932173	A	G	0.004916	0.004435	0.876898	0.998	0.795	G	-0.0508			0	1	0	1	0	0		1	0	1	0	0
rs2062639102	17	43933190	GTTTTTA	G	0.004354	0.004582	0.999333			G	-0.0453			0	1	0	1	0	0		0	0	0	0	0
rs55781174	17	43944158	C	T	0.004354	0.004582	1	0.999	0.987	T	-0.0481			0	1	0	1	0	0		1	0	1	0	0
rs56349825	17	43947883	T	G	0.003933	0.003547	0.945188	0.999	0.955	G	-0.0484			0	1	0	1	1	1		1	0	1	1	1
rs62055515	17	43956370	G	T	0.004354	0.004582	0.999823	0.999	0.986	T	-0.0481			0	1	0	1	0	0		1	0	1	0	0
rs2435204	17	43988205	A	G	0.004636	0.004583	0.926785	0.999	0.936	G	-0.0489			0	1	0	1	0	0		1	0	1	0	0
rs7210219	17	44018519	T	C	0.004494	0.005469	1	0.998	0.615	C	-0.0487			0	1	0	1	0	0		1	0	1	0	0
rs17573447	17	44079567	C	T	0.004775	0.004877	0.981514	0.999	0.952	T	-0.0486			0	1	0	1	0	0		1	0	1	0	0
rs8070723	17	44081064	A	G	0.004494	0.00473	1	0.998	0.602	G	-0.0487			0	1	0	1	0	0		1	0	1	0	0
	17	44104576	CCTT	C	0.004775	0.005025	1	0.997	0.449	C	-0.047			0	1	0	1	1	1		1	0	1	1	1
rs9897621	17	44113392	T	A	0.004354	0.004286	0.958922	0.995	0.552	A	-0.0503			0	1	0	1	1	1		1	0	1	1	1
rs62063667	17	44122354	A	G	0.004354	0.004582	0.983303	0.999	0.957	G	-0.0484			0	1	0	1	0	0		1	0	1	0	0
	17	44133950	CTGATAGAACATTTACCATCAAACT	C	0.003653	0.004434	0.91975	0.999	0.751	C	-0.0535			0	1	0	1	1	1		1	0	1	1	1
rs1029464	17	44149348	A	C	0.004777	0.005321	0.750976	0.997	0.652	C	-0.0489			0	1	0	1	0	0		1	0	1	0	0
rs3865315	17	44165169	C	T	0.005478	0.005616	1	0.996	0.433	T	-0.0473			0	1	0	1	0	0		1	0	1	0	0
rs17660251	17	44166646	C	T	0.004354	0.004582	1	0.999	0.973	T	-0.0482			0	1	0	1	1	0		1	0	1	1	0
rs2668667	17	44283858	G	A	0.003512	0.003843	0.941736	1	0.582	A	-0.0589	A	-0.054	1	0	1	1	0	1		0	1	1	0	1
rs9914596	17	52996551	C	T	0.1577	0.1641	1	0.84	0.922	T	-0.0588			0	1	0	1	1	1		1	0	1	1	1
rs17745183	17	53013595	G	T	0.2577	0.2779	1	0.747	0.925	T	-0.0619			0	1	0	1	1	1		1	0	1	1	1
rs2787486	17	53209774	A	C	0.2934	0.3022	0.999831	0.694	0.995	C	-0.0758	C	-0.0793	1	0	1	1	0	1		0	1	1	0	1
rs745570	17	77781725	A	G	0.4192	0.4333	1	0.566	1	G	-0.0389	G	-0.0401	1	0	1	1	0	1		0	1	1	0	1
rs16976596	18	11696613	C	T	0.01966	0.01833	1	0.99	1	T	-0.0297	T	-0.0381	1	0	1	1	0	1		0	1	1	0	1
rs11665269	18	20634253	C	T	0.4374	0.4545	0.991357	0.54	0.946	T	-0.0314	T	-0.0415	1	0	1	1	0	1		0	1	1	0	1
rs1111207	18	24125857	T	C	0.3306	0.3356	1	0.321	0.988	C	0.0324	C	0.0346	1	0	1	1	0	1		0	1	1	0	1
rs527616	18	24337424	C	G	0.2587	0.2612	1	0.272	1	G	0.0499	G	0.0455	1	1	1	1	1	1		1	1	1	1	1
rs2056025270	18	24518050	AT	A	0.4716	0.4821	1	0.505	0.949	A	-0.0599	A	-0.0599	1	0	1	1	0	1		0	1	1	0	1
rs8092192	18	25407513	C	G	0.4913	0.4738	0.965698	0.519	0.96	G	0.0345	G	0.0399	1	0	1	1	0	1		0	1	1	0	1
rs72931898	18	29981526	G	A	0.01166	0.01552	0.997086	0.988	0.984	A	-0.1029	A	-0.1058	1	0	1	1	0	1		0	1	1	0	1
rs7234846	18	42403140	T	A	0.1132	0.1208	0.996202	0.876	0.997	A	-0.0876			0	1	0	1	1	0		1	0	1	1	0
rs9954058	18	42411803	G	C	0.1157	0.1239	0.997892	0.876	0.998	C	-0.0891	C	-0.0877	1	0	1	1	0	1		0	1	1	0	1
rs9945789	18	42421259	G	A	0.1424	0.1488	0.985506	0.848	0.981	A	-0.0729			0	1	0	1	1	1		1	0	1	1	1
rs9952980	18	42888797	T	C	0.3181	0.3359	1	0.686	1	C	-0.0478	C	-0.0542	1	0	1	1	0	1		0	1	1	0	1
rs117922601	19	13249921	G	T	0	0.0002956	0.576917			T	0.0845	T	0.0956	1	0	1	1	0	1		0	0	0	0	0
rs56069439	19	17393925	C	A	0.01053	0.01182	1	1	0.735	A	0.0387	A	0.0378	1	0	1	1	0	1		0	1	1	0	1
	19	18512817	TAGAAAAAAA	T	0.1592	0.1822	0.978425	0.841	0.716	T	-0.0585			0	1	0	1	1	1		1	0	1	1	1
rs10405636	19	18538742	A	C	0.2246	0.2519	0.997543	0.789	0.98	C	-0.0706			0	1	0	1	0	0		1	0	1	0	0
rs2303696	19	18548884	T	C	0.2243	0.2526	0.997781	0.786	0.984	C	-0.0677			0	1	0	1	0	0		1	0	1	0	0
rs34010330	19	18559657	G	C	0.2235	0.2517	1	0.791	0.98	C	-0.0712			0	1	0	1	0	0		1	0	1	0	0
rs748609	19	18560282	T	C	0.2239	0.2524	1	0.787	0.989	C	-0.0673			0	1	0	1	0	0		1	0	1	0	0
rs2007981	19	18567555	C	A	0.2246	0.2521	1	0.784	0.986	A	-0.0718			0	1	0	1	0	0		1	0	1	0	0
rs10164323	19	18569492	C	T	0.2242	0.252	0.999881	0.787	0.996	T	-0.07	T	-0.0719	1	0	1	1	0	1		0	1	1	0	1
rs1001731353	19	18575300	TACA	T	0.2237	0.2517	0.999648	0.786	1	T	-0.0723			0	1	0	1	0	0		1	0	1	0	0
rs8100767	19	18589088	T	C	0.2239	0.2518	1	0.786	0.999	C	-0.0696			0	1	0	1	1	1		1	0	1	1	1
rs7259135	19	18593153	G	A	0.1239	0.1364	0.999621	0.834	0.896	A	-0.0595			0	1	0	1	0	0		1	0	1	0	0
rs8102717	19	18593726	C	T	0.1239	0.1363	0.999597	0.834	0.897	T	-0.0596			0	1	0	1	0	0		1	0	1	0	0
rs1419405292	19	18622964	C	CA	0.1336	0.1467	0.936843	0.829	0.83	CA	-0.0631			0	1	0	1	0	0		1	0	1	0	0
rs4303657	19	18629597	T	C	0.1243	0.1367	0.9997	0.837	0.879	C	-0.0629			0	1	0	1	0	0		1	0	1	0	0
rs12983263	19	18631631	G	A	0.1233	0.136	0.9971	0.844	0.863	A	-0.0617			0	1	0	1	1	1		1	0	1	1	1
rs2905432	19	19484295	G	A	0.4272	0.4098	0.998302	0.398	0.998	A	-0.0443			0	1	0	1	0	0		1	0	1	0	0
rs1363132939	19	19517054	C	CGGGCG	0.4278	0.4101	0.996456	0.604	0.994	CGGGCG	0.0448	CGGGCG	0.0437	1	0	1	1	0	1		0	1	1	0	1
rs4808200	19	19554803	G	A	0.3452	0.3318	1	0.678	1	A	0.0427			0	1	0	1	0	0		1	0	1	0	0
rs4808203	19	19568659	T	C	0.3454	0.332	1	0.678	1	C	0.0429			0	1	0	1	1	1		1	0	1	1	1
rs56681946	19	44283031	T	C	0.1521	0.1578	1	0.89	0.927	C	0.0607	C	0.0619	1	0	1	1	0	1		0	1	1	0	1
rs62116961	19	44283843	G	C	0.1659	0.1689	0.986095	0.88	0.924	C	0.0606			0	1	0	1	1	1		1	0	1	1	1
rs112533386	19	44284648	T	C	0.4417	0.4414	0.720578	0.556	0.714	C	0.0454			0	1	0	1	1	1		1	0	1	1	1
rs5828181	19	44287234	A	G	0.1851	0.1956	0.997982	0.852	0.995	G	0.0511			0	1	0	1	1	1		1	0	1	1	1
rs1482456768	19	44306389	GCCCCCA	G	0.1598	0.1667	0.975295	0.876	0.94	G	0.051			0	1	0	1	1	1		1	0	1	1	1
rs4399645	19	46166073	T	C	0.4033	0.41	0.940609	0.624	0.941	C	-0.0343	C	-0.036	1	0	1	1	0	1		0	1	1	0	1
rs10423928	19	46182304	T	A	0.1975	0.1943	0.966445	0.798	0.998	A	0.0471			0	1	0	1	1	1		1	0	1	1	1
rs1172821	19	55816678	C	T	0.1259	0.1177	0.986246	0.91	0.973	T	-0.0297	T	-0.0359	1	0	1	1	0	1		0	1	1	0	1
rs16991615	20	5948227	G	A	0.001685	0.001921	1	1	1	A	0.0758	A	0.076	1	0	1	1	0	1		0	1	1	0	1
rs1154723	20	11379842	T	C	0.0005618	0.0004434	0.950967	0.003	0.351	C	0.0681	C	0.0844	1	0	1	1	0	1		0	1	1	0	1
rs6030585	20	41613706	C	G	0.1681	0.1692	0.930019	0.189	0.964	G	0.0157	G	0.0315	1	0	1	1	0	1		0	1	1	0	1
rs13039563	20	52296849	G	A	0.3572	0.3417	0.921899	0.697	0.671	A	0.0383	A	0.044	1	0	1	1	0	1		0	1	1	0	1
rs2822999	21	16364756	T	G	0.1537	0.1505	1	0.837	1	G	0.0589	G	0.0646	1	0	1	1	0	1		0	1	1	0	1
rs2823018	21	16413682	A	G	0.1982	0.1926	0.996034	0.798	0.93	G	0.0532			0	1	0	1	1	1		1	0	1	1	1
rs2823130	21	16566350	A	G	0.1011	0.09252	1	0.909	0.849	G	0.0653	G	0.0595	1	0	1	1	0	1		0	1	1	0	1
rs7276622	21	16572276	G	A	0.1042	0.1058	1	0.908	0.996	A	-0.0743			0	1	0	1	1	1		1	0	1	1	1
rs2403907	21	16574455	C	A	0.1073	0.1092	0.992569	0.907	1	A	-0.0796	A	-0.0707	1	0	1	1	0	1		0	1	1	0	1
rs4818836	21	47762932	G	A	0.004354	0.003695	0.882352	0.997	0.47	A	0.0747	A	0.0946	1	0	1	1	0	1		0	1	1	0	1
rs9798754	22	19766137	C	T	0.4594	0.4405	0.970858	0.428	0.957	T	-0.0285	T	-0.0367	1	0	1	1	0	1		0	1	1	0	1
rs9625492	22	28923005	G	A	0.01545	0.01108	1	0.995	0.991	A	0.0669			0	1	0	1	1	1		1	0	1	1	1
rs17879961	22	29121087	A	G	0	0	1	0	1	G	0.2446	G	0.1839	1	0	1	1	0	1		0	0	0	0	0
rs5997390	22	29135543	G	A	0.09045	0.08439	0.995275	0.923	0.998	A	0.0791	A	0.0654	1	0	1	1	0	1		0	1	1	0	1
rs34134147	22	29203724	C	T	0.0004213	0.0001478	1			T	0.1914	T	0.1405	1	0	1	1	0	1		0	0	0	0	0
rs132289	22	29551872	A	G	0.0001404	0	0.87233	0	0.425	G	-0.2482	G	-0.1716	1	0	1	1	0	1		0	1	1	0	1
rs1185721729	22	38542046	A	AT	0.1599	0.162	0.900208	0.86	0.909	AT	-0.0458			0	1	0	1	1	1		1	0	1	1	1
rs6001040	22	38573531	G	A	0.4091	0.4101	0.998104	0.603	0.983	A	-0.0422			0	1	0	1	1	1		1	0	1	1	1
rs133024	22	38574066	A	G	0.4246	0.4238	0.983517	0.597	0.97	G	-0.0381			0	1	0	1	0	0		1	0	1	0	0
rs3761444	22	38580371	G	A	0.4178	0.4184	0.998777	0.399	0.978	A	0.0368			0	1	0	1	1	1		1	0	1	1	1
rs13056506	22	38580917	G	T	0.2952	0.3037	1	0.26	0.952	T	0.0396			0	1	0	1	1	1		1	0	1	1	1
	22	38583315	AAAAG	AAAAGAAAG	0.2611	0.2634	0.982554	0.758	0.956	AAAAGAAAG	-0.0492	AAAAGAAAG	-0.0471	1	0	1	1	0	1		0	1	1	0	1
rs5750715	22	39343916	T	A	0.4796	0.5004	1	0.483	1	A	0.0452	A	0.0407	1	0	1	1	0	1		0	1	1	0	1
rs1290834179	22	40904707	CT	C	0.202	0.1973	0.993774	0.802	0.991	C	0.1233	C	0.1148	1	0	1	1	0	1		0	1	1	0	1
rs5995871	22	40922332	A	G	0.2117	0.2051	1	0.798	0.986	G	0.1202			0	1	0	1	1	1		1	0	1	1	1
rs9611990	22	43433100	C	T	0.005197	0.005173	0.983859			T	-0.0449	T	-0.06	1	0	1	1	0	1		0	0	0	0	0
rs112855987	22	45319953	G	A	0.25	0.2601	0.998225	0.746	0.96	A	-0.0087	A	-0.0134	1	0	1	1	0	1		0	1	1	0	1
rs28512361	22	46283297	G	A	0.03961	0.03879	0.781763	0.952	0.894	A	0.0611	A	0.0736	1	0	1	1	0	1		0	1	1	0	1

## Sheet: sT7_common_46
Supplementary Table S7. List of 46 variants with eQTL from tissue types: adipose, breast, individual immune cell types, spleen and whole-blood (Ferreira et al. 2019).
by Ferreira et al.								Common in:
Sentinel risk variant	eQTL dataset	Gene	Chromosome	Position	Effect allele	Allele 2	Weight	SMR-mQTL	SMR-eQTL	GWAS PRS
rs2506889	Westra_WHOLEBLOOD	DFFA	1	10596022	T	C	-0.0615	0	0	0
rs7513707	Zhernakova_WHOLEBLOOD-gene-primary	DCLRE1B	1	114445880	A	G	0.0554	0	0	1
rs36107432	Pala_LEUCOCYTES	RNF115	1	145604791	T	G	-0.0428	0	0	0
rs1973765	Chen_CD4TCELLS	TNNT3	11	1898664	C	T	-0.0817	0	0	0
rs875311	Yao_WHOLEBLOOD	CFL1	11	65583340	T	C	-0.0434	0	0	0
rs6597981	GTEx_ADIPOSE	PIDD1	11	803017	G	A	0.0439	0	0	1
rs1167362	LloydJones_WHOLEBLOOD	COQ5	12	120836293	G	A	0.0431	0	0	0
rs12422552	Yao_WHOLEBLOOD	ATF7IP	12	14413931	C	G	0.0552	1	0	1
rs11049425	Huang_LCLS	CCDC91	12	28346483	G	A	-0.0582	0	0	0
rs4983544	Zhernakova_WHOLEBLOOD-gene-primary	SIVA1	14	105213978	G	T	0.0353	0	0	1
rs12594752	Westra_WHOLEBLOOD	RCCD1	15	91531995	T	C	-0.0729	0	1	0
rs2432539	Zeller_MONOCYTES	AMFR	16	56420987	G	A	-0.0349	0	0	0
rs62070645	Dinarzo_WHOLEBLOOD	TEFM	17	29180996	A	C	-0.0439	0	0	0
rs2787486	Zhernakova_WHOLEBLOOD-gene-primary	HLF	17	53209774	C	A	-0.0758	0	0	1
rs244318	LloydJones_WHOLEBLOOD	COX11	17	53221368	G	A	-0.0345	0	0	0
rs8082452	Zhernakova_WHOLEBLOOD-gene-primary	ENPP7	17	77771548	G	T	-0.0418	0	0	0
rs10419397	Jansen_WHOLEBLOOD	DDA1	19	17391328	A	G	0.0385	0	0	0
rs8105994	Davenport_WHOLEBLOOD	ELL	19	18593553	C	T	-0.0722	0	0	0
rs7253807	Jansen_WHOLEBLOOD	GATAD2A	19	19631444	T	A	0.0439	0	0	0
rs56681946	Zhernakova_WHOLEBLOOD-exon-primary	KCNN4	19	44283031	C	T	0.0607	0	0	1
rs13015648	Zhernakova_WHOLEBLOOD-gene-primary	PPIL3	2	201990540	G	T	0.0641	0	0	0
rs3769821	Battle_WHOLEBLOOD-splice	CASP8	2	202123430	T	C	-0.0565	0	0	0
rs6725482	Zhernakova_WHOLEBLOOD-gene-primary	TNS1	2	218723580	A	C	0.0397	0	0	0
rs6725517	Quach_MONOCYTES-R848	ADCY3	2	25129473	G	A	-0.0468	0	0	1
rs4820803	Zhernakova_WHOLEBLOOD-gene-primary	RHBDD3	22	29669648	C	G	-0.0394	0	0	0
rs6001035	LloydJones_WHOLEBLOOD	NOL12	22	38562425	G	A	-0.0469	0	0	0
rs12628403	Zhernakova_WHOLEBLOOD-exon-primary	APOBEC3A	22	39358037	C	A	0.0849	0	0	0
rs7650602	Jansen_WHOLEBLOOD	ZBTB38	3	141147414	C	T	0.0489	0	0	0
rs17838698	Yao_WHOLEBLOOD	TGFBR2	3	30684907	T	C	0.0517	0	0	1
rs6815814	Battle_WHOLEBLOOD	TLR1	4	38816338	C	A	0.052	0	0	0
rs10033600	Walsh_WHOLEBLOOD	FAM175A	4	84415273	T	C	0.0369	0	0	0
rs56083805	Jansen_WHOLEBLOOD	HSPA4	5	132442263	C	T	-0.044	0	0	0
rs7736	Zhernakova_WHOLEBLOOD-exon-primary	AHRR	5	314935	C	T	0.0725	0	0	0
rs62355901	Zhernakova_WHOLEBLOOD-exonratio-primary	SETD9	5	56053535	C	T	0.1734	0	0	0
rs4081859	Dimas_LCLS	ATG10	5	81466669	A	G	0.0521	0	0	0
rs332529	LloydJones_WHOLEBLOOD	ARRDC3	5	90789470	A	G	-0.0606	0	0	1
rs6569648	Battle_WHOLEBLOOD	L3MBTL3	6	130349119	T	C	0.0512	0	1	0
rs418053	Yao_WHOLEBLOOD	SIRT5	6	13713366	C	G	-0.0465	0	0	1
rs6913578	Zhernakova_WHOLEBLOOD-gene-primary	CCDC170	6	151949806	C	A	0.0935	0	0	1
rs851984	Zhernakova_WHOLEBLOOD-gene-primary	ESR1	6	152023191	A	G	0.0556	0	0	1
rs910416	Huang_PBMCS	SYNE1	6	152432902	T	C	0.0663	0	0	1
rs34546498	Zhernakova_WHOLEBLOOD-gene-primary	BTN2A3P	6	26961280	T	C	-0.0747	0	0	0
rs7971	Zeller_MONOCYTES	CDCA7L	7	21940960	G	A	-0.0365	0	0	1
rs7781597	Walsh_WHOLEBLOOD	AKAP9	7	91588194	C	T	0.0421	0	0	0
rs9693444	Zhernakova_WHOLEBLOOD-exon-primary	RP11-486M23.2	8	29509616	C	A	-0.0626	0	0	1
rs4286946	GTEx_ADIPOSE	ZNF703	8	36849946	G	C	-0.0799	0	0	0

## Sheet: sT8_AUC_46
Supplementary Table S8. Performance of polygenic risk scores (PRS) measured by the area under the receiver operating characteristics curve (AUC) and the odds ratio (OR). Continuous PRS: OR was calculated per standard deviation change. CI: confidence intervals. ^The split for binary PRS was based on 80th centile of the PRS distribution in individuals without breast cancer. * Corresponding to the t…
		Case-control study
PRS	Weights	Number of variants	AUC (95%CI)	OR (95%CI)	Sensitivity*	Specificity*
Continuous
Sentinel risk variant†	Michailidou et al.	46	0.557 (0.544 to 0.571)	1.24 (1.18 to 1.30)	0.497	0.588
Sentinel risk† + SMR-mQTL's variants	Michailidou et al.	186	0.565 (0.552 to 0.579)	1.26 (1.20 to 1.32)	0.499	0.601
Sentinel risk† + SMR-mQTL + SMR-eQTL's variants	Michailidou et al.	192	0.565 (0.551 to 0.578)	1.25 (1.20 to 1.32)	0.515	0.581
Sentinel risk† + GWAS PRS variants	Michailidou et al.	344	0.604 (0.591 to 0.617)	1.46 (1.39 to 1.54)	0.49	0.654
Sentinel risk† + SMR-mQTL + SMR-eQTL + GWAS PRS variants	Michailidou et al.	486	0.594 (0.580 to 0.607)	1.40 (1.33 to 1.47)	0.55	0.59
Binary^
Sentinel risk variant†	Michailidou et al.	46	0.531 (0.521 to 0.541)	1.42 (1.27 to 1.59)	0.263	0.8
Sentinel risk† + SMR-mQTL's variants	Michailidou et al.	186	0.536 (0.526 to 0.546)	1.49 (1.33 to 1.67)	0.272	0.8
Sentinel risk† + SMR-mQTL + SMR-eQTL's variants	Michailidou et al.	192	0.536 (0.526 to 0.546)	1.50 (1.34 to 1.67)	0.272	0.8
Sentinel risk† + GWAS PRS variants	Michailidou et al.	344	0.563 (0.553 to 0.574)	1.94 (1.74 to 2.16)	0.327	0.8
Sentinel risk† + SMR-mQTL + SMR-eQTL + GWAS PRS variants	Michailidou et al.	486	0.553 (0.543 to 0.564)	1.77 (1.59 to 1.98)	0.307	0.8
